# Supplementary material for: Sequencing of the invasive E. coli strain BEN2908 isolated from poultry: A comparative investigation of genomic regions shared with intestinal and extraintestinal model E. coli strains
Source: PLoS One. 2026 Feb 23;21(2):e0342894. doi: 10.1371/journal.pone.0342894 (PMC12928451; doi:10.1371/journal.pone.0342894)
Supplement: S1 Table — 1 GC content calculated with the https://jamiemcgowan.ie/bioinf/gc_content.html web tool. 2 Bolded values have more than 70% coverage. Underscored values have between 50 and 70% coverage. (XLSX) [file pone.0342894.s001.xlsx]

## Sheet: S1 Table
	S1 Table. Table with GC content, Coverage and Identity.
GRs [Start..Stop]	GC Content¹	ExPEC								InPEC												Commensal
		APEC O1 (APEC)	IMT5155 (APEC)	χ7122 (APEC)	RS218 (NMEC)	IHE3034 (NMEC)	UTI89 (UPEC)	78-Pyelo (UPEC)	CFT073 (UPEC)	NRG857c (AIEC)	LF82 (AIEC)	O157:H7 Sakai (EHEC)	O157:H7 EDL933 (EHEC)	11368 (EHEC)	11128 (EHEC)	E2348/69 (EPEC)	H10407 (ETEC)	E24377A (ETEC)	42 (EAEC)	2009EL-2050 (EAEC)	55989 (EAEC)	SCU-397	K-12
		Coverage / Identity²	Coverage / Identity²	Coverage / Identity²	Coverage / Identity²	Coverage / Identity²	Coverage / Identity²	Coverage / Identity²	Coverage / Identity²	Coverage / Identity²	Coverage / Identity²	Coverage / Identity²	Coverage / Identity²	Coverage / Identity²	Coverage / Identity²	Coverage / Identity²	Coverage / Identity²	Coverage / Identity²	Coverage / Identity²	Coverage / Identity²	Coverage / Identity²	Coverage / Identity²	Coverage / Identity²
GR 1 [261631..291600]	51.08%	100 / 99.89	100 / 99.96	9 / 83.2	100 / 99.9	100 / 99.91	100 / 99.91	100 / 99.22	9 / 94.38	100 / 99.22	100 / 99.03	32 / 83.41	32 / 83.41	51 / 76.71	50 / 76.66	-	6 / 93.11	51 / 83.65	9 / 83.18	51 / 83.68	51 / 83.68	50 / 75.93	7 / 83
GR 2 [314822..333603]	41.47%	79 / 95.49	23 / 98.93	2 / 93.83	22 / 99.96	20 / 99.96	22 / 99.96	51 / 99.36	34 / 99.59	20 / 99.66	20 / 99.66	8 / 93.55	8 / 93.55	73 / 95.3	8 / 86.76	5 / 97.58	19 / 98.86	15 / 98.78	1 / 93.83	27 / 95.94	9 / 94.5	26 / 98.41	1 / 93.83
GR 3 [343380..357703]	46.62%	100 / 99.95	100 / 99.97	52 / 93.36	100 / 99.97	100 / 99.98	100 / 99.98	100 / 99.73	100 / 99.76	100 / 99.84	100 / 99.84	84 / 93.65	84 / 93.65	56 / 92.55	56 / 92.45	100 / 98.81	52 / 93.4	56 / 92.84	52 / 94.3	52 / 92.78	52 / 92.78	100 / 97.01	26 / 95.23
GR 4 [365342..371538]	42.84%	100 / 99.94	100 / 99.9	3 / 95.5	100 / 99.97	100 / 99.95	100 / 99.95	100 / 98.2	100 / 99.48	100 / 99.13	100 / 97.73	83 / 94.33	83 / 94.39	2 / 95.5	3 / 95.5	3 / 93.69	3 / 94.59	3 / 95.5	3 / 95.5	3 / 96.4	3 / 96.4	3 / 93.69	3 / 94.59
GR 5 [388221..393697]	48.46%	100 / 99.85	100 / 99.87	5 / 98.75	100 / 99.85	100 / 99.85	100 / 99.85	5 / 100	5 / 99.37	5 / 99.37	5 / 99.37	100 / 98.1	100 / 98.1	100 / 98.14	100 / 98.16	100 / 98.55	5 / 98.11	100 / 98.05	5 / 98.74	100 / 98.13	100 / 98.08	100 / 98.55	5 / 98.11
GR 6 [700554..710344]	52.06%	100 / 99.98	100 / 99.96	8 / 90.38	100 / 100	100 / 100	100 / 100	98 / 99.86	100 / 99.5	100 / 99.47	92 / 99.74	9 / 90.78	9 / 90.78	9 / 91.04	9 / 90.91	92 / 99.07	9 / 99.35	9 / 99.09	9 / 99.61	9 / 99.35	9 / 99.35	9 / 98.57	9 / 99.48
GR 7 [906720..916011]	49.95%	100 / 99.35	100 / 99.97	-	100 / 99.34	100 / 99.34	100 / 99.34	5 / 84.19	5 / 88.16	100 / 98.45	100 / 98.45	6 / 88.52	6 / 88.52	5 / 93.39	5 / 93.8	3 / 98.71	6 / 89.26	7 / 90.08	5 / 93.39	5 / 93.8	5 / 93.8	5 / 86.36	6 / 93.8
GR 8 [1162715..1213864]	50.04%	94 / 99.67	100 / 98.77	26 / 97.64	96 / 99.4	95 / 99.55	96 / 99.52	72 / 94.19	100 / 99.55	63 / 95.78	61 / 95.9	65 / 96	63 / 96	69 / 95.73	55 / 95.04	52 / 95.15	55 / 95.47	25 / 94.13	23 / 97.35	61 / 95.15	57 / 95.71	79 / 95.74	14 / 89.64
GR 9 [1243453..1250266]	51.47%	100 / 99.97	100 / 99.97	-	100 / 99.97	100 / 99.99	100 / 99.97	100 / 99.66	100 / 99.24	100 / 99.57	100 / 99.59	100 / 97.6	100 / 97.6	1 / 98.59	1 / 98.59	100 / 99.32	1 / 98.59	1 / 98.59	1 / 98.59	1 / 97.3	1 / 98.59	100 / 98.87	1 / 98.59
GR 10 [1314477..1368061]	51.23%	73 / 94.27	64 / 93.43	28 / 95.93	72 / 94.38	73 / 94.36	72 / 94.38	75 / 95.83	63 / 96.05	37 / 95.31	39 / 93.58	77 / 95.2	77 / 94.42	82 / 93.74	76 / 97.92	72 / 94.96	48 / 95.78	39 / 97.7	23 / 94.14	76 / 96.4	83 / 97.79	72 / 95.62	20 / 93.17
GR 11 [1528246..1536627]	47.52%	68 / 99.94	100 / 99.85	11 / 79.30	73 / 99.97	68 / 99.97	73 / 99.97	100 / 99.94	90 / 98.26	68 / 99.44	68 / 99.41	21 / 79.3	21 / 79.3	36 / 98.52	22 / 79.48	3 / 78.01	43 / 98.56	42 / 98.41	12 / 79.3	22 / 94.5	22 / 94.5	36 / 98.52	4 / 90.8
GR 12 [1992335..2062152]	47.17%	54 / 99.38	100 / 99.94	8 / 84.04	54 / 99.61	54 / 99.62	54 / 99.62	86 / 99.58	73 / 99.33	56 / 99.71	56 / 99.7	9 / 97.09	9 / 97.09	54 / 99.43	5 / 98.38	19 / 98.07	54 / 99.64	9 / 96.56	12 / 91.86	54 / 99.46	54 / 99.46	54 / 99.54	9 / 96.31
GR 13 [2074275..2105213]	51.88%	42 / 99.07	100 / 99.52	18 / 95.80	51 / 98.57	42 / 98.57	51 / 98.57	84 / 98.46	91 / 91.93	2 / 91.5	2 / 91.5	39 / 94.61	39 / 94.65	91 / 98.99	26 / 92.68	19 / 88.92	86 / 97.73	61 / 99.5	25 / 96.09	83 / 92.6	83 / 93.01	98 / 98.79	32 / 98.97
GR 14 [2111482..2152909]	49.56%	16 / 91.98	18 / 98.16	23 / 94.42	16 / 92.28	16 / 92.28	16 / 92.28	3 / 88.34	5 / 91.93	14 / 95.24	13 / 94.76	15 / 98.21	9 / 86.28	17 / 95.53	28 / 97.88	67 / 96.99	49 / 95.61	1 / 91.86	1 / 98.84	9 / 90.07	19 / 95.65	50 / 94.58	1 / 100
GR 15 [2171502..2183850]	34.30%	13 / 92.38	100 / 99.93	20 / 96.39	14 / 92.38	14 / 92.38	14 / 92.38	13 / 92.38	3 / 92.26	21 / 97.68	21 / 97.68	21 / 96.06	21 / 96.06	20 / 95.60	20 / 95.75	-	20 / 96.13	20 / 96.16	20 / 96.39	20 / 96.23	20 / 96	21 / 96.68	20 / 96.13
GR 16 [2528987..2570574]	47.05%	74 / 97.09	75 / 98.64	50 / 95.72	76 / 99.93	76 / 99.92	76 / 99.83	3 / 91.31	7 / 96.88	41 / 98.57	40 / 98.35	23 / 92.48	23 / 92.48	52 / 97.65	47 / 95.95	31 / 97.79	10 / 91.25	1 / 95.85	2 / 97.01	14 / 95.75	32 / 97.58	5 / 95.40	5 / 96.90
GR 17 [2704047..2715732]	50.62%	100 / 99.74	100 / 99.98	-	100 / 99.97	100 / 99.97	100 / 99.97	100 / 98.47	100 / 98.44	100 / 98.69	100 / 98.69	-	-	-	-	-	-	-	-	-	-	-	-
GR 18 [2832024..2891378]	49.16%	75 / 99.92	91 / 99.92	26 / 97.20	76 / 99.92	87 / 99.93	76 / 99.94	40 / 97.13	27 / 99.68	6 / 89.43	7 / 89.37	6 / 91.25	6 / 91.25	33 / 96.32	12 / 96.79	6 / 96.06	49 / 96	11 / 99.11	18 / 97.24	14 / 96.12	4 / 95.12	12 / 98.78	22 / 98
GR 19 [3049099..3085277]	50.10%	100 / 99.93	99 / 99.98	-	100 / 99.94	100 / 99.98	100 / 99.94	84 / 98.34	75 / 98.55	78 / 98.07	78 / 98.07	-	-	15 / 92.25	15 / 91.96	16 / 99.05	-	38 / 94.98	-	-	5 / 78.65	-	-
GR 20 [3235081..3253326]	40.35%	100 / 99.94	100 / 99.92	1 / 95.92	100 / 99.97	100 / 99.97	100 / 99.97	62 / 96.93	62 / 96.94	63 / 97.98	63 / 98.04	-	-	1 / 89.43	0 / 94.38	0 / 100	1 / 89.43	0 / 95.92	0 / 97.92	0 / 95.92	0 / 95.92	62 / 96.86	0 / 95.92
GR 21 [3318762..3326558]	45.07%	100 / 99.97	100 / 99.92	1 / 79.22	100 / 99.96	100 / 99.97	100 / 99.96	100 / 99.71	100 / 98.74	100 / 98.53	100 / 98.55	-	-	-	-	100 / 98.68	2 / 79.22	2 / 79.22	2 / 79.22	-	-	-	-
GR 22 [3338966..3346267]	49.16%	100 / 99.97	100 / 99.97	-	100 / 99.96	100 / 99.99	100 / 99.99	100 / 99.51	100 / 99.53	100 / 99.07	100 / 99.07	100 / 97.17	100 / 97.17	-	-	100 / 99.23	-	-	-	-	-	-	-
GR 23 [3563686..3572367]	46.19%	100 / 99.94	100 / 99.97	-	100 / 99.95	100 / 99.94	100 / 99.95	100 / 99.35	100 / 99.07	100 / 99.00	100 / 99	-	-	100 / 98.09	100 / 98.09	-	-	-	-	-	-	-	-
GR 24 [3723141..3733104]	40.64%	100 / 99.90	100 / 99.98	22 / 93.24	100 / 99.96	100 / 99.97	100 / 99.96	100 / 99.2	100 / 97.21	100 / 97.25	100 / 97.25	6 / 79.61	6 / 79.61	22 / 91.98	22 / 91.98	15 / 98	-	22 / 93.24	22 / 93.24	22 / 91.84	22 / 91.84	6 / 79.87	-
GR 25 [3767708..3773056]	39.15%	100 / 99.53	100 / 99.94	3 / 94.71	100 / 99.94	100 / 99.94	100 / 99.94	100 / 99.91	3 / 97.33	3 / 97.33	3 / 97.33	3 / 93.58	3 / 93.58	3 / 94.12	3 / 94.71	3 / 97.33	3 / 93.58	3 / 94.12	3 / 94.71	3 / 94.71	3 / 94.71	3 / 91.44	3 / 93.05
GR 26 [3816252..3828842]	47.76%	100 / 99.98	100 / 99.98	28 / 97.07	100 / 99.98	100 / 99.98	100 / 99.98	99 / 99.43	99 / 99.53	99 / 99.48	99 / 99.48	100 / 96.67	100 / 96.67	27 / 96.93	27 / 96.93	100 / 99.5	28 / 97.75	27 / 97.46	28 / 97.07	27 / 97.46	27 / 97.46	98 / 96.52	28 / 97.68
GR 27 [3991916..3999198]	48.67%	100 / 100	100 / 100	-	100 / 100	100 / 100	100 / 100	100 / 99.71	100 / 99.46	100 / 99.74	100 / 99.74	-	-	-	-	100 / 99.49	-	-	-	-	-	100 / 98.14	-
GR 28 [4003291..4053111]	48.92%	25 / 91.43	49 / 97.93	8 / 87.63	31 / 99.03	28 / 99.03	31 / 99.03	70 / 99.84	70 / 99.71	4 / 96.87	2 / 96.95	26 / 90.97	26 / 95.32	45 / 97.22	19 / 91.75	20 / 99.28	57 / 96.07	37 / 98.37	17 / 98.99	45 / 95.74	41 / 96.21	58 / 97.06	17 / 97.91
GR 29 [4228188..4244233]	48.62%	100 / 99.96	100 / 99.98	-	100 / 99.98	100 / 99.98	100 / 99.98	100 / 99.63	100 / 99.45	100 / 99.51	100 / 99.5	-	-	-	-	86 / 99.45	-	-	-	-	-	13 / 95.42	-
GR 30 [4331239..4362633]	52.00%	79 / 97.86	3 / 90.87	67 / 97.58	5 / 90.87	76 / 96.95	5 / 90.87	1 / 100	1 / 100	1 / 100	1 / 100	2 / 92.65	2 / 92.65	2 / 80.94	1 / 98.41	28 / 74.74	5 / 88.39	30 / 97.35	1 / 99.21	1 / 99.21	5 / 85.56	2 / 95.88	5 / 90.58
GR 31 [4388343..4396133]	43.27%	100 / 99.97	100 / 99.99	2 / 96.69	100 / 99.99	100 / 99.97	100 / 99.99	100 / 99.65	100 / 99.74	100 / 99.74	100 / 99.74	2 / 97.35	2 / 97.35	2 / 97.35	2 / 97.35	100 / 99.6	2 / 98.01	2 / 98.01	2 / 97.35	2 / 98.01	2 / 98.01	39 / 91.13	2 / 98.01
GR 32 [4533449..4560039]	50.54%	100 / 99.98	100 / 99.98	14 / 97.31	100 / 99.97	100 / 99.97	100 / 99.98	94 / 99.57	100 / 98.55	67 / 99.23	67 / 99.24	14 / 97.19	14 / 97.15	14 / 97.42	14 / 97.39	72 / 99.1	14 / 97.39	14 / 97.31	14 / 97.31	14 / 97.47	14 / 97.47	14 / 97.23	14 / 97.43
GR 33 [4655897..4700596]	47.41%	54 / 98.79	100 / 99.96	5 / 97.6	30 / 93.23	14 / 95.21	30 / 93.23	54 / 97.41	59 / 98.79	2 / 99.22	2 / 99.22	24 / 90.75	24 / 90.75	25 / 94.97	23 / 90.75	20 / 90.71	36 / 92.94	40 / 94.21	9 / 97.6	28 / 98.31	40 / 93.39	61 / 93.12	13 / 98.88
GR 34 [4843350..4899197]	47.84%	36 / 99.96	78 / 99.41	16 / 94.83	47 / 98.1	27 / 99.95	47 / 98.1	38 / 98.48	46 / 96.54	6 / 97.82	6 / 97.82	24 / 98.86	24 / 99.02	27 / 98.74	24 / 97.11	18 / 92	41 / 87.81	40 / 98.6	14 / 99.18	27 / 95.95	42 / 99	39 / 94.93	14 / 97.18
GR 35 [4915704..4938972]	46.73%	100 / 99.98	100 / 99.99	12 / 97.32	100 / 99.99	100 / 99.97	100 / 99.99	15 / 97.61	15 / 97.25	100 / 99.09	100 / 99.09	12 / 97.69	12 / 97.69	12 / 97.32	12 / 97.28	15 / 97.39	12 / 97.41	12 / 97.37	12 / 97.65	12 / 97.32	12 / 97.32	15 / 97.61	12 / 97.46
GR 36 [4983829..5029362]	48.94%	96 / 99.94	39/ 95.8	57 / 92.51	72 / 96.39	79 / 96.40	80 / 95.74	74 / 98.37	53 / 98.89	65 / 97.07	65 / 96.91	49 / 97.51	49 / 97.51	80 / 97.17	38 / 97.68	48 / 96.57	46 / 97.9	13 / 96.21	23 / 97.38	37 / 97.1	50 / 96.49	31 / 94.02	31 / 93.93
¹ GC content calculated with the https://jamiemcgowan.ie/bioinf/gc_content.html web tool
² Bolded values have more than 70% coverage. Underscored values have between 50 and 70% coverage.
