# Supplementary material for: Sequencing of the invasive E. coli strain BEN2908 isolated from poultry: A comparative investigation of genomic regions shared with intestinal and extraintestinal model E. coli strains
Source: PLoS One. 2026 Feb 23;21(2):e0342894. doi: 10.1371/journal.pone.0342894 (PMC12928451; doi:10.1371/journal.pone.0342894)
Supplement: S2 Table — 1 specific hit or non-specific hit with expect value closer to 0. Commented in the cells are the conserved residues identified by CD-Blast. 2 Sequencing made by Schouler and Trotereau (2016), available at: https://www.ncbi.nlm.nih.gov/nuccore/AY395687.1. 3 Unreviewed entries selected because of their mention in the following papers: ORFs 3₆-5₆ (Thiaville et al., 2016); ORF 2₃₄ (Majumdar et al. 2004); ORF 5₃₄ (Gárcia-Sanchez et al., 2021); and ORFs 9₃₄-13₃₄ (Lim et al., 2015). 4 Unreviewed entry. No reviewed entries found. 5 PHASTEST attL (2101049.2101064) and attR (2167393.2167408) are too upstream and downstream, respectively, encompassing genes present in all strains – even those lacking phage content. Therefore, the region boundaries were defined using the same criteria applied to the other GRs: end of the first gene common to all strains, beginning of the last gene common to all strains. (XLSX) [file pone.0342894.s002.xlsx]

## Sheet: S2 Table
	S2 Table. Table containing all GRs with Reported and Uncharacterized Features
GRs [Start..Stop]	GR limits	Feature Occurence (size)	ORF number	Function categorization	Described features	CD-Search prediction (expect)¹	BlastP identity	Organism (UniProt acc. code)	Homolog Function	Reference
GR 1 [261631..291600]	tRNA-Asp-GTC..amiE	261763..291329 (29567bp)	-	SS	AGI-1	-	-	-	-	(Unpublished)²
GR 2 [314822..333603]	tRNA-Thr-CGT..yagU	315145..333152 (18008bp)	-	Prophage		-	-	-	-	(Nichols, 2016)
GR 3 [343380..357703]	LSU rRNA L31p..rclC	344320..357543 (13224bp)	-	A/I	fdeC cluster	-	-	-	-	(Nesta, 2012)
GR 4 [365342..371538]	ykgH..betA	365526..370467 (4942bp)	-	A/I	PAI-X	-	-	-	-	(Bateman, 2013)
GR 5 [388221..393697]	yahJ..yahK	388519..388923 (405bp)	ORF 1₅	GM	-	YhfF (6.82e-48)	95.6% to A0A7M3S2T4_ECOHS	E. coli HS (A0A7M3S2T4)⁴	ASCH RNA-binding domain, related to translation regulation	(Lakshminarayan, 2006)
		389174..390160 (987bp)	ORF 2₅	GM	-	PBP1_LsrB_Quorum_Sensing-like (5.44e-168)	26.04% to LsrB	S. enterica LT2 (Q8ZKQ1)	Autoinducer 2 (AI-2) import binding protein	(Pereira, 2009)
		390209..391693 (1485bp)	ORF 3₅	GM	-	MglA (0.00)	34.16% to LsrA	S. enterica LT2 (Q8ZKQ4)	Autoinducer 2 (AI-2) ATP-binding protein
		391686..392657 (972bp)	ORF 4₅	GM	-	AraH (1.55e-76)	28.16% to LsrC	S. enterica LT2 (Q8ZKQ3)	Autoinducer 2 (AI-2) permease component
		392654..393610 (957bp)	ORF 5₅	GM	-	AraH (3.08e-78)	31.85% to LsrD	S. enterica LT2 (Q8ZKQ2)	Autoinducer 2 (AI-2) permease component
GR 6 [700554..710344]	nagE..glnS	701923..700643 (1281bp)	ORF 1₆	SM	-	CitT (5.48e-24)	88.50% to A0A285B4I9_9ENTR	K. grimnotti (A0A285B4I9)⁴	Sodium-dependent dicarboxylate transporter; anion permease	-
		702407..701937 (471bp)	ORF 2₆	SM	-	EbgC (3.73e-41)	32.69% to NanQ	E. coli K12 (P45424)	Opens both forms of sialic acid, forming aceneuramate, used by NanA	(Kentache, 2021)
		703573..702404 (1170bp)	ORF 3₆	SM	-	COG4692 (3.05e-138)	46.34% to Q92X17_RHIME	S. meliloti 1021 (Q92X17)³	Sialidase (cleavage of terminal sialic acid residues)	(Thiaville, 2016)
		705816..704929 (888bp)	ORF 4₆	SM	-	DapA (2.68e-102)	42.46% to Q92X22_RHIME	S. meliloti 1021 (Q92X22)³	4-hydroxy-tetrahydrodipicolinate (HTPA) synthase
		706977..705820 (1158bp)	ORF 5₆	SM	-	Fe-ADH (4.41e-129)	34.15% to Q92X15_RHIME	S. meliloti 1021 (Q92X15)³	Alcohol dehydrogenase (acetaldehyde degradation)
		707147..708382 (1236bp)	ORF 6₆	SM	-	OtnK (3.80e-126)	40.38% to DtnK	S. enterica LT2 (Q8ZRS5)	D-threonate kinase
		708375..709361 (987bp)	ORF 7₆	SM	-	PdxA (0.0)	75.38% to PdxA2	S. enterica LT2 (P58718)	D-threonate 4-phosphate dehydrogenase
		709393..710124 (732bp)	ORF 8₆	SM	-	GlpR (1.04e-89)	32.50% to YgbI	E. coli K12 (P52598)	HTH-type transcriptional regulator
GR 7 [906720..916011]	clpA..tRNA-Ser-GGA	907553..915900 (8348bp)	-	Def	CRISPR/Cas	-	-	-	-	(Jansen, 2002)
GR 8 [1162715..1213864]	icd..ybcV	1162766..1213606 (50841bp)	-	Prophage	-	-	-	-	-	-
		1208072..1211398 (3327bp)	-	Metal	Sit operon	-	-	-	-	(Kehres, 2002)
GR 9 [1243453..1250266]	ymgE..treA	1243503..1249884 (6382bp)	-	Metal	prrA, modD, yc73, fepC cluster	-	-	-	-	(Ye, 2001)
GR 10 [1314477..1368061]	ompW..yciE	1314505..1367765 (53261bp)	-	Prophage	-	-	-	-	-	-
GR 11 [1528246..1536627]	yncG..yddH	1528787..1536017 (7231bp)	-	Prophage	-	-	-	-	-	-
		1529090..1530652 (1563bp)	-	SS	T6SS Effector module 1	-	-	-	-	(Sun, 2021)
		1533136..1534173 (1038bp)	-	SS	T6SS Effector module 2	-	-	-	-
GR 12 [1992335..2062152]	zinT..shiA	1992335..2062152 (69818bp)	-	Metal	HPI	-	-	-	-	(Schubert, 2004)
GR 13 [2074275..2105213]	cobU..yeeS	2082655..2083689 (1035bp)	ORF 1₁₃	GM		PTE (4.02e-120)	27.22% to Php	E. coli K12 (P45548)	Phosphotriesterase (hydrolysis of phosphate triesters)	(Buchbinder, 1998)
		2094448..2097520 (3073bp)	ORF 2₁₃	Def	antigen43	-	-	-	-	(Kjaergaard, 2000)
GR 14 [2111482..2152909]	dacD..sbcB	2111619..2152727 (41109bp)⁵	-	Prophage	-	-	-	-	-	-
GR 15 [2171502..2183850]	gnd..rfbA	2171638..2183601 (11964bp)	-	Def	wzx/wzy pathway cluster	-	-	-	-	(Liu, 1995)
GR 16 [2528987..2570574]	tRNA-Arg-CCT..dsdC	2528989..2570460 (41472bp)	-	Prophage	-	-	-	-	-	-
GR 17 [2704047..2715732]	xseA..yfgJ	2704116..2715523 (11408bp)	-	A/I	Intimin-Like Adhesin cluster	-	-	-	-	(Shea, 2022)
GR 18 [2832024..2891378]	smpB..glaH	2832670..2845025 (12356bp) 2844971..2890745 (45775bp)	-	Prophage	-	-	-	-	-	-
GR 19 [3049099..3085277]	tRNA-Met-CAT..amiC	3049735..3079488 (29754bp)	-	SS	T6SS	-	-	-	-	(Pukatzki, 2006)
		3080737..3079790 (948bp)	ORF 1₁₉	SM	-	PGDH_like_2 (6.92e-130)	32% to SerA	E. coli K12 (P0A9T0)	D-3-phosphoglycerate dehydrogenase	(Zhao, 1996)
		3081405..3080809 (597bp)	ORF 2₁₉	SM, Def	-	GutQ (3.17e-88)	52.43% to KdsD	E. coli K12 (P45395)	Arabinose-5-phosphate isomerase	(Meredith, 2005)
		3082583..3081408 (1176bp)	ORF 3₁₉	SM	-	MalY (1.04e-165)	36.27% to MalY	E. coli K12 (P23256)	Beta-cystathionase	(Zdych, 1995)
		3084112..3082583 (1530bp)	ORF 4₁₉	SM	-	PRK10110 (4.69e-155)	41.02% to MalX	E. coli K12 (P19642)	PTS system maltose-specific EIICB component	(Reidl, 1991)
		3085019..3084195 (825bp)	ORF 5₁₉	SM	-	PRK09772 (7.66e-28)	30% to BglG	E. coli K12 (P11989)	Beta-glucoside bgl operon antiterminator, BglG family	(Mahadevan, 1987)
GR 20 [3235081..3253326]	tRNA-Phe-GAA..yghD	3235318..3252268(16951bp)	-	Def	kps cluster					(Vimr, 1991)
GR 21 [3318762..3326558]	ygiQ..ftsP	3319014..3319763 (750bp)	ORF 1₂₁	SM	-	PRK10225 (6.60e-60)	24.68% to FadR	E. coli K12 (P0A8V6)	Fatty acid Metalabolism regulation	(DiRusso, 1988)
		3320086..3321558 (1473bp)	ORF 2₂₁	SM	-	MtlD (0.0)	49.2% to UxuB	E. coli K12 (P39160)	D-mannonate dehydrogenase	(Robert-Baudouy, 1981)
		3321555..3322571 (1017bp)	ORF 3₂₁	SM	-	Zn_ADH7 (1.72e-163)	55.3% to YjjN	E. coli K12 (P39400)	L-galactonate-5-dehydrogenase	(Tutukina, 2016)
		3322582..3323592 (1011bp)	ORF 4₂₁	GM	-	AllD (1.29e-130)	40.43% to AllD	E. coli K12 (P77555)	Ureidoglycolate dehydrogenase	(Cusa, 1999)
		3323665..3324648 (984bp)	ORF 5₂₁	GM	-	PBP2_TRAP_SBP_like_3 (2.06e-146)	32.45% to DctP	R. capsulatus (P37735)	Periplasmic binding protein for C4-dicarboxylate transport	(Forward, 1997)
		3324690..3325172 (483bp)	ORF 6₂₁	GM	-	DctM (2.14e-32)	30.11% to DctQ	R. capsulatus (O07837)	Permease component for C4-dicarboxylate transport
		3325183..3326487 (1305bp)	ORF 7₂₁	GM	-	DctQ (8.69e-144)	36.30% to DctM	R. capsulatus (O07838)	Permease component for C4-dicarboxylate transport
GR 22 [3338966..3346267]	ygiN..parE	3339011..3346203 (7193bp)	-	Metal	fit operon	-	-	-	-	(Ouyang, 2006)
GR 23 [3563686..3572367]	accC..yhdT	3564824..3563844 (981bp)	ORF 1₂₃	SM	-	Aldose_epim_Ec_c4013 (1.11e-145)	32.86% to GalM	B. subtilis 168 (P0A9C3)	Aldose-1-epimerase	(Duez, 2009)
		3565783..3564821 (963bp)	ORF 2₂₃	SM	-	KdgK (4.07e-104)	24.05% to KdgK	E. coli K12 (P37647)	2-Keto-3-deoxy-gluconate (KDG) kinase	(Pouyssegur, 1971)
		3566794..3565805 (990bp)	ORF 3₂₃	SM	-	AraH (4.09e-102)	42.31% to RbsC	E. coli K12 (P0AGI1)	Ribose import permease component	(Lida, 1984)
		3568294..3566795 (1500bp)	ORF 4₂₃	SM	-	MglA (0.0)	44.06% to RbsA	E. coli K12 (P04983)	Ribose import ATP-binding protein
		3569245..3568355 (891bp)	ORF 5₂₃	SM	-	PBP1_ABC_sugar_binding-like (1.88e-108)	32.07% to RbsB	E. coli K12 (P02925)	Ribose import binding protein
		3570135..3569281 (855bp)	ORF 6₂₃	SM	-	GatY (0.0)	63.96% to GatY	E coli K12 (P0C8J6)	D-tagatose-1,6-bisphosphate aldolase subunit	(Nobelmann, 1996)
		3570492..3571307 (816bp)	ORF 7₂₃	SM	-	GlpR (3.05e-50)	32.60% to GlpR	E. coli K12 (P0ACL0)	Glycerol-3-phosphate regulon repressor	(Zang, 1996)
		3571273..3572274 (1002bp)	ORF 8₂₃	SM	-	KdgK (3.75e-91)	22.69% to KdgK	E. coli K12 (P37647)	2-Keto-3-deoxy-gluconate (KDG) kinase	(Pouyssegur, 1971)
GR 24 [3723141..3733104]	glpD..glgP	3723195..3732610 (9416bp)	-	A/I	auf operon	-	-	-	-	(Buckles, 2004)
GR 25 [3767708..3773056]	livJ..rpoH	3768643..3772952 (4310bp)	-	SM	GimB	-	-	-	-	(Bonacorsi, 2003)
GR 26 [3816252..3828842]	gor..yhiD	3819781..3828790 (9010bp)	-	Metal	chu operon	-	-	-	-	(Suits, 2009)
GR 27 [3991916..3999198]	yicH..yicI	3991960..3999186 (7227bp)	-	SM	frz operon	-	-	-	-	(Rouquet, 2009)
GR 28 [4003291..4053111]	tRNA-SeC(p)-TCA..yicL	4003595..4052814 (49220bp)	-	SM, GM	AGI-3	-	-	-	-	(Chouikha, 2006)
GR 29 [4228188..4244233]	metE..ysgA	4230549..4231106 (558bp)	ORF 1₂₉	SM	-	SIS_PHI (2.42e-80)	39.44% to HxlB	B. subtilis 168 (P42404)	3-hexulose-6-phosphate isomerase	(Yasueda, 1999)
		4231148..4232656 (1509bp)	ORF 2₂₉	SM	-	PTS-II-BC-glcB (0.0)	44.17% to PtsG	E. coli K12 (P69786)	PTS system glucose-specific EIICB component	(Erni, 1986)
		4232707..4234704 (1998bp)	ORF 3₂₉	GM	tkt1	-	-	-	-	(Li, 2012)
		4235579..4234734 (846bp)	ORF 4₂₉	GM	-	RpiR (3.21e-74)	18.33% to RpiR	E. coli K12 (P0ACS7)	Transcriptional repressor of ripB (Ribose-5P isomerase)	(Sorensen, 1996)
		4236685..4235780 (906bp)	ORF 5₂₉	GM	-	PRK11074 (1.15e-95)	22.03% to LysR	E. coli K12 (P03030)	Transcriptional activator of lysA (Diaminopimelate decarboxylase)	(Stragier, 1983)
		4237986..4236763 (1224bp)	ORF 6₂₉	GM	-	SLC-NCS1sbd_CobB-like (9.35e-76)	26.50% to CodB	E. coli K12 (P0AA82)	Cytosine permease	(Danielsen, 1992)
		4238401..4238012 (390bp)	ORF 7₂₉	GM	-	PRK08186 (7.65e-33)	38.21% to AtzF	Pseudomonas sp. str ADP (Q936X2)	Allophanate hydrolase	(Shapir, 2005)
		4239374..4238418 (957bp)	ORF 8₂₉	GM	-	PRK12686 (0.0)	47.16% to YqeA	E. coli K12 (Q46807)	Carbamate kinase	(Marina, 1994)
		4240791..4239367 (1425bp)	ORF 9₂₉	GM	-	DUF1116 (5.27e-129)	45.82% to YahG	E. coli K12 (P77221)	Uncharacterized protein containing DUF1116 domain
		4242347..4240788 (1560bp)	ORF 10₂₉	GM	-	PRK06091 (3.02e-165)	40.48% to FdrA	E. coli K12 (Q47208)	Acts on allantoin degradation; Supresses mutant forms of FtsH	(Kim, 2021)
		4243302..4242442 (861bp)	ORF 11₂₉	GM	-	DUF2877 (2.31e-33)	25.83% to YahE	E. coli K12 (P77297)	DUF2877 domain, related to oxamate carbamoyltransferase activity	(Kim, 2024)
		4243976..4243308 (669bp)	ORF 12₂₉	GM	-	PncA (1.92e-48)	31.82% to RutB	E. coli K12 (P75897)	Hydrolyzes ureidoacrylate to form aminoacrylate and carbamate	(Loh, 2006)
GR 30 [4331239..4362633]	cpxP..fieF	4331309..4362508 (31200bp)	-	Prophage	-	-	-	-	-	-
GR 31 [4388343..4396133]	metL..metF	4389421..4388561 (861bp)	ORF 1₃₁	GM	-	PRK15106 (2.14e-175)	67.32% to Tsx	S. enterica LT2 (P0A261)	Receptor and channel for deoxynucleosides and nucleosides	(Nieweg, 1997)
		4391117..4389498 (1620bp)	ORF 2₃₁	GM	-	UshA (3.32e-148)	27.61% to YfkN	B. subtilis 168 (O34313 )	Nucleotide phosphoesterase with 5'-nucleotidase activity	(Chambert, 2003)
		4392708..4391158 (1551bp)	ORF 3₃₁	GM	-	UshA (3.90e-152)	27.52% to YfkN	B. subtilis 168 (O34313 )	Nucleotide phosphoesterase with 5'-nucleotidase activity
		4394198..4395751 (1554bp)	ORF 4₃₁	GM	-	UshA (1.09e-145)	28.04% to YfkN	B. subtilis 168 (O34313 )	Nucleotide phosphoesterase with 5'-nucleotidase activity
GR 32 [4533449..4560039]	qorA..aphA	4535603..4533555 (2049bp)	ORF 1₃₂	GM	-	sdhA (2.89e-28)	22.32% to NadB	E. coli K12 (P10902)	L-aspartate oxidase, involved in the biosynthesis of NAD	(Nasu, 1982)
		4536993..4535593 (1401bp)	ORF 2₃₂	GM	-	MFS_ShiA_like (9.19e-139)	33.71% to ShiA	E. coli K12 (P76350)	Uptake of shikimate	(Whipp, 1998)
		4537863..4537084 (780bp)	ORF 3₃₂	GM	-	CaiD (1.38e-84)	33.33% to CaiD	E. coli K12 (P31551)	Crotonobetainyl-CoA hydratase / Carnitinyl-CoA dehydratase	(Elssner, 2001)
		4539427..4537856 (1572bp)	ORF 4₃₂	GM	-	YdiF (0.0)	36.36% to YdiF	E. coli O157:H7 (Q8X5X6 )	CoA transferase with broad substrate specificity	(Rangarajan, 2005)
		4539683..4540717 (1035bp)	ORF 5₃₂	GM	-	PurR (1.48e-126)	31.56% to PurR	E. coli K12 (P0ACP7)	Transcriptional repressor of genes involved in purine synthesis	(Meng, 1990)
		4540790..4542205 (1416bp)	ORF 6₃₂	GM	dnaB	-	-	-	-	(Nakayama, 1994)
		4542258..4543337 (1080bp)	ORF 7₃₂	GM	alr	-	-	-	-	(Wu, 2008)
		4543360..4543917 (558bp)	ORF 8₃₂	GM	-	PnuC (5.16e-53)	22.55% to PnuC	E. coli K12 (P0AFK2)	Required for nicotinamide riboside transport across the inner membrane.	(Sauer, 2004)
		4543914..4544912 (999bp)	ORF 9₃₂	GM	-	NMNAT_NadR (2.24e-67) NadR3 (1.58e-69)	28.53% to NadR	E. coli K12 (P27278)	Transcriptional repressor / NMN adenylystransferase / RN kinase	(Raffaelli, 1999)
		4544994..4546187 (1194bp)	ORF 10₃₂	GM	tyrB	-	-	-	-	(Kuramitsu, 1985)
		4546369..4549113 (2745bp)	ORF 11₃₂	GM	-	SucA (0.0)	48.76% to SucA/Odo1	E. coli K12 (P0AFG3)	2-oxoglutarate dehydrogenase E1 component	(Frank, 2007)
		4549146..4550300 (1155bp)	ORF 12₃₂	GM	-	PRK05704 (0.0)	50.25% to SucB/Odo2	E. coli K12 (P0AFG6)	2-oxoglutarate dehydrogenase E2 component
		4550312..4551730 (1419bp)	ORF 13₃₂	GM	-	PRK06327 (0.0)	38.65% to LpdA	E. coli K12 (P0A9P0)	Dihydrolipoyl dehydrogenase	(Steiert, 1990)
		4551752..4552921 (1170bp)	ORF 14₃₂	GM	-	SucC (0.0)	55.96% to SucC	E. coli K12 (P0A836)	Succinyl-CoA synthetase beta subunit	(Buck, 1985)
		4552934..4553806 (873bp)	ORF 15₃₂	GM	-	SucD (0.0)	67.59% to SucD	E. coli K12 (P0AGE9)	Succinyl-CoA synthetase alpha subunit
		4554018..4555517 (1500bp)	ORF 16₃₂	GM	-	Na_sulph_symp (2.55e-87)	63.01% to Orf3	C. necator H16 (Q07252)	Probably an hydrophobic membrane protein related to transport	(Jendrossek, 1993)
		4555529..4556602 (1074bp)	ORF 17₃₂	GM	-	AllD (1.26e-112)	44.88% to Ldh	C. necator H16 (Q07251)	L-lactate dehydrogenase
		4557949..4556591 (1359bp)	ORF 18₃₂	GM	-	AtoC (0.0)	52.26% to DctD	P. aeruginosa PAO1 (Q9HU19)	DctD, when phosphorilated, binds to the promoter region of the DctPQM and DctA operons	(Valentini, 2011)
		4559762..4557942 (1821bp)	ORF 19₃₂	GM	-	PDC1_DGC_like (2.41e-10) COG4191 (1.23e-77)	32.09% to DctB	P. aeruginosa PAO1 (Q9HU20)	DctB functions as a protein kinase that phosphorylates DctD
GR 33 [4655897..4700596]	cadC..tRNA-Phe-GAA	4658006..4658736 (731bp)	ORF 1₃₃	Def	yeeU/yeeV	-	-	-	-	(Tan, 2011)
		4670025..4672073 (2049bp)	ORF 2₃₃	Metal	ireA	-	-	-	-	(Russo, 2001)
		4679244..4685467 (6224bp)	ORF 3₃₃	SM	pgt operon	-	-	-	-	(Jiang, 1989)
		4687151..4688770 (1620bp)	ORF 4₃₃	Def	-	N6_Mtase super family (4.45e-125)	45.09% to HsdM	H. influenzae Rd (Q57168)	Type I restriction system, Metalhyltransferase (M) subunit	(Roberts, 2003)
		4689060..4690064 (1005bp)	ORF 5₃₃	Def	-	RMtype1_TRD1_CR1-like (1.25e-63)	26.65% to HsdS	H. influenzae Rd (P44152)	Type I restriction system, specificity (S) subunit
		4690159..4693413 (3255bp)	ORF 6₃₃	Def	-	COG0610 (0.0)	29.69% to HsdR	H. influenzae Rd (O05052)	Type I restriction system, restriction (R) subunit
		4694516..4693818 (699bp)	ORF 7₃₃	SM	-	LutC (3.17e-60)	39.26% to LutC	B. subtilis 168 (O32259)	Lactate utilization protein C	(Chai, 2009)
		4695936..4694521 (1416bp)	ORF 8₃₃	SM	-	LutB (0.0)	57.51% to LutB	B. subtilis 168 (O07021)	Lactate utilization protein B
		4696667..4695948 (720bp)	ORF 9₃₃	SM	-	GlpC (1.96e-41)	50.63% to LutA	B. subtilis 168 (O07020)	Lactate utilization protein A
		4698273..4696717 (1557bp)	ORF 10₃₃	SM	-	LldP (5.74e-131)	34.35% to LutP	B. subtilis 168 (P71067)	L-lactate permease
GR 34 [4843350..4899197]	tRNA-Leu-CAA..nanM	4846499..4845126 (1374bp)	ORF 1₃₄	Def	-	LptA (1.74e-82)	30.66% to OpgE	E. coli K12 (P75785)	Phosphoethanolamine transferase, Lipid A modification	(Bontemps-Gallo, 2013)
		4850845..4848866 (1980bp)	ORF 2₃₄	GM	-	PhoX (0.0)	45.50% to VC_A0033	V. cholerae N16961(Q9KND2)³	Alkaline phosphatase, commonly used in P starvation	(Majumdar, 2004)
		4860919..4859159 (1761bp)	ORF 3₃₄	Metal	hma	-	-	-	-	(Hagan & Mobley, 2009)
		4863479..4864795 (1317bp)	ORF 4₃₄	SM	ugpB	-	-	-	-	(Kasahara, 1991)
		4866290..4867633 (1344bp)	ORF 5₃₄	GM	-	COG4222 (2.22e-108)	61.94% to blr7070	B. japonicum USDA10 (Q89EK3)³	Probable phytase with esterase activity, used to obtain P from phytate	(García-Sánchez, 2021)
		4868614..4867790 (825bp)	ORF 6₃₄	SM	-	RpiR (2.69e-73)	25% to RpiR	E. coli K12 (P0ACS7)	Transcriptional repressor of ripB (Ribose-5P isomerase)	(Sorensen, 1996)
		4868780..4870336 (1557bp)	ORF 7₃₄	SM	-	PTS-II-BC-glcB (6.12e-173)	43.02% to MalX	E. coli K12 (P19642)	PTS system maltose-specific EIICB component	(Reidl, 1991)
		4870336..4871025 (690bp)	ORF 8₃₄	SM	-	PRK01130 (6.23e-115)	41.36% to NanE	E. coli K12 (P0A761)	N-acetylmannosamine-6-phosphate 2-epimerase	(Plumbridge, 1999)
		4876180..4877010 (831bp) 4875234..4876187 (954bp)	ORF 9₃₄	GM	-	TktA1 (1.35e-130) TktA2 (1.82e-148)	88.7% to STM2341 86.4% to STM2340	S. enterica UK-1 (A0A6C7ANU0)³ S. enterica UK-1 (A0A3Z6P496)³	Putative transketolase, apparently involved in some carbon assimilation	(Lim, 2015)
		4878395..4877007 (1389bp)	ORF 10₃₄	GM	-	ulaA (0.0)	92.6% to STM2342	S. enterica UK-1 (A0A3Z2F6S6)³	PTS system ascorbate transporter subunit IIC
		4878690..4878418 (273bp)	ORF 11₃₄	GM	-	PTS_IIB_ascorbate (3.75e-34)	94.4% to STM2343	S. enterica UK-1 (A0A3Z6NZ00)³	PTS system ascorbate transporter subunit EIIB
		4879212..4878769 (444bp)	ORF 12₃₄	GM	-	cmtB (9.43e-33)	72.79% to STM2344	S. enterica UK-1 (A0A3Z2F6Z1)³	PTS system ascorbate transporter subunit EIIA
		4879470..4880489 (1020bp)	ORF 13₃₄	GM	-	PBP1_GntR (2.02e-106)	87.9% to STMUK_2375	S. enterica UK-1 (A0A3Z2F6R8)³	Transcriptional regulator HTH lacI-type domain-containing protein
		4891808..4892523 (716bp)	ORF 14₃₄	Def	yeeU/yeeV	-	-	-	-	(Tan, 2011)
GR 35 [4915704..4938972]	uxuR..yjiG	4916549..4938959 (22411bp)	-	SM	GimA	-	-	-	-	(Homeier, 2010)
GR 36 [4983829..5029362]	yjjG..prfC	4983984..5029398 (45415bp)	-	Prophage	-	-	-	-	-	-
¹ specific hit or non-specific hit with expect value closer to 0. Commented in the cells are the conserved residues identified by CD-Blast.
² Sequencing made by Schouler and Trotereau (2016), available at: https://www.ncbi.nlm.nih.gov/nuccore/AY395687.1
³ Unreviewed entries selected because of their mention in the following papers: ORFs 3₆-5₆ (Thiaville et al., 2016); ORF 2₃₄ (Majumdar et al. 2004); ORF 5₃₄ (Gárcia-Sanchez et al., 2021); and ORFs 9₃₄-13₃₄ (Lim et al., 2015)
⁴ Unreviewed entry. No reviewed entries found.
⁵ PHASTEST attL (2101049..2101064) and attR (2167393..2167408) are too upstream and downstream, respectively, encompassing genes present in all strains - even those lacking phage content. Therefore, the region boundaries were defined using the same criteria applied to the other GRs: end of the first gene common to all strains, beginning of the last gene common to all strains.
