# Supplementary material for: Sequencing of the invasive E. coli strain BEN2908 isolated from poultry: A comparative investigation of genomic regions shared with intestinal and extraintestinal model E. coli strains
Source: PLoS One. 2026 Feb 23;21(2):e0342894. doi: 10.1371/journal.pone.0342894 (PMC12928451; doi:10.1371/journal.pone.0342894)
Supplement: S3 Table — 1 CFT073, 78-Pyelo and E2348/69 doesn’t possess a CRISPR/Cas system. (XLSX) [file pone.0342894.s003.xlsx]

## Sheet: S3 Table
	S3 Table. Table with information regarding spacers and type of CRISPR/Cas system using MinCED and CRISPRCastyper
Pathotype	Strain¹ (CRISPR Type)	Range	Position	Repeat	Spacer	Avg. Repeats Length	Avg. Spacers Length
ExPEC (APEC)	BEN2908 (I-F)	906933 - 907380 (CRISPR 1)	906933 906993 907053 907113 907173 907233 907293 907353	GTTCACTGCCGTACAGGCAGCTTAGAAA GTTCACTGCCGTACAGGCAGCTTAGAAA GTTCACTGCCGTACAGGCAGCTTAGAAA GTTCACTGCCGTACAGGCAGCTTAGAAA GTTCACTGCCGTACAGGCAGCTTAGAAA GTTCACTGCCGTACAGGCAGCTTAGAAA GTTCACTGCCGTACAGGCAGCTTAGAAA GTTCACTGCCGTACAGGCAGTATTCACA	GATCTCATTGTTGGTCTGTGGGGTGGTCTGGA TGACGCCATATGCAGATCATTGAGGCGAAACC ACGTTCGCACCGGTCAGGGTACTGCGCAGCGT TCAGCCGGAGGCTCTCAATTTCAGCCGCGCGG AGCACGGCTGCGGGGAATGGCTCAATCTCTGC TGATGGCGCAGCAGTCCTCCCTCCTGCCGCCA CTGAACGTTGAAGAGTGCGACCGTCTCTCCTT	28	32
		916441 - 916769 (CRISPR 2)	916441 916502 916562 916622 916682 916742	GTTCACTGCCGTACAGGCAGCTTAGAAA GTTCACTGCCGTACAGGCAGCTTAGAAA GTTCACTGCCGTACAGGCAGCTTAGAAA GTTCACTGCCGTACAGGCAGCTTAGAAA GTTCACTGCCGTACAGGCAGCTTAGAAA GTTCACTGCCGTACAGGCAGTCTTCAAA	TGGATTCCAAACCGCCCACCAACAAAAACAGGT GATACGATCGAATTTAGTCACTGAATACCCCC TGTGGCGCTGATGCGTCTGGGCGTCTTTGTAC GCGCGCAGTGCCTGATAATCAATTTTGCTCAT GAATATTTTGGAAAAATAGCTATCAATCCGGG	28	32
	APEC O1 (I-F)	888139 - 888466 (CRISPR 1)	888139 888199 888259 888319 888379 888439	GTTCACTGCCGTACAGGCAGCTTAGAAA GTTCACTGCCGTACAGGCAGCTTAGAAA GTTCACTGCCGTACAGGCAGCTTAGAAA GTTCACTGCCGTACAGGCAGCTTAGAAA GTTCACTGCCGTACAGGCAGCTTAGAAA GTTCACTGCCGTACAGGCAGTATTCACA	TGACGCCATATGCAGATCATTGAGGCGAAACC ACGTTCGCACCGGTCAGGGTACTGCGCAGCGT GAAACCAGAGCGCCCGCATAAAACAGGCACAA TGATGGCGCAGCAGTCCTCCCTCCTGCCGCCA CTGAACGTTGAAGAGTGCGACCGTCTCTCCTT	28	32
		897527 - 897915 (CRISPR 2)	897527 897588 897648 897708 897768 897828 897888	GTTCACTGCCGTACAGGCAGCTTAGAAA GTTCACTGCCGTACAGGCAGCTTAGAAA GTTCACTGCCGTACAGGCAGCTTAGAAA GTTCACTGCCGTACAGGCAGCTTAGAAA GTTCACTGCCGTACAGGCAGCTTAGAAA GTTCACTGCCGTACAGGCAGCTTAGAAA GTTCACTGCCGTACAGGCAGTCTTCAAA	TGGATTCCAAACCGCCCACCAACAAAAACAGGT GATACGATCGAATTTAGTCACTGAATACCCCC GGGTTGCGCAATGGGCTGGCCGACGAACGCGG TGTGGCGCTGATGCGTCTGGGCGTCTTTGTAC GCGCGCAGTGCCTGATAATCAATTTTGCTCAT GAATATTTTGGAAAAATAGCTATCAATCCGGG	28	32
	IMT5155 (I-F)	3844355 - 3844802 (CRISPR 1)	3844355 3844415 3844475 3844535 3844595 3844655 3844715 3844775	GTTCACTGCCGTACAGGCAGCTTAGAAA GTTCACTGCCGTACAGGCAGCTTAGAAA GTTCACTGCCGTACAGGCAGCTTAGAAA GTTCACTGCCGTACAGGCAGCTTAGAAA GTTCACTGCCGTACAGGCAGCTTAGAAA GTTCACTGCCGTACAGGCAGCTTAGAAA GTTCACTGCCGTACAGGCAGCTTAGAAA GTTCACTGCCGTACAGGCAGTATTCACA	GATCTCATTGTTGGTCTGTGGGGTGGTCTGGA TGACGCCATATGCAGATCATTGAGGCGAAACC ACGTTCGCACCGGTCAGGGTACTGCGCAGCGT TCAGCCGGAGGCTCTCAATTTCAGCCGCGCGG AGCACGGCTGCGGGGAATGGCTCAATCTCTGC TGATGGCGCAGCAGTCCTCCCTCCTGCCGCCA CTGAACGTTGAAGAGTGCGACCGTCTCTCCTT	28	32
		3856570 - 3856898 (CRISPR 2)	3856570 3856631 3856691 3856751 3856811 3856871	GTTCACTGCCGTACAGGCAGCTTAGAAA GTTCACTGCCGTACAGGCAGCTTAGAAA GTTCACTGCCGTACAGGCAGCTTAGAAA GTTCACTGCCGTACAGGCAGCTTAGAAA GTTCACTGCCGTACAGGCAGCTTAGAAA GTTCACTGCCGTACAGGCAGTCTTCAAA	TGGATTCCAAACCGCCCACCAACAAAAACAGGT GATACGATCGAATTTAGTCACTGAATACCCCC TGTGGCGCTGATGCGTCTGGGCGTCTTTGTAC GCGCGCAGTGCCTGATAATCAATTTTGCTCAT GAATATTTTGGAAAAATAGCTATCAATCCGGG	28	32
	𝜒7122 (I-E)	2926599 - 2927237 (CRISPR 1)	2926599 2926660 2926721 2926782 2926843 2926904 2926965 2927026 2927087 2927148 2927209	GGGTGTTCTACCGCAGGGGCGGGGAATTC CGGTTTATCCCCGCTGGCGCGGGGAACAC CGGTTTATCCCCGCTGGCGCGGGGAACAC CGGTTTATCCCCGCTGGCGCGGGGAACAC CGGTTTATCCCCGCTGGCGCGGGGAACAC TGGTTTATCCCCGCTGGCGCGGGGAACAC CGGTTTATCCCCGCTGGCGCGGGGAACAC CGGTTTATCCCCGCTGGCGCGGGGAACAC CGGTTTATCCCCGCTGGCGCGGGGAACAC CGGTTTATCCCCGCTGGCGCGGGGAACAC CGGTTTATCCCCGCTGGCGCGGGGAACAC	TAAGTGATATCCATCATCGCATCCAGTGCGCC TGTACGCGGCGAGTTTTAGCGACAGGTCATCC GGATCTGCCAGCGCCTCTGCGGGGCGGTAAAC TACGCCAGCCACCTGCTTCGCCAGCCGTTCGG GGTTTGCTCCCATGTTTTGCCGGTAATCCGCA AAAGCACGGAATTTTTACAGCGCGTTAGATCC TCACGGTAGCGCCACTGCGCGTCGGTGACGGG AACGAACAGGGATTTGTCGGCAGTTTCTTTAC ATAATTCGCAAATCAATATATATTTTGTCCGT AATTGCGGATGCTCCCGGAATTGCGCGGGCAA	29	32
		2952935 - 2953451 (CRISPR 2)	2952935 2952996 2953057 2953118 2953179 2953240 2953301 2953362 2953423	TGGTTTATCCCCGCTGGCGCGGGGAACTC CGGTTTATCCCCGCTGGCGCGGGGAACTC CGGTTTATCCCCGCTGGCGCGGGGAACTC CGGTTTATCCCCGCTGGCGCGGGGAACTC CGGTTTATCCCCGCTGGCGCGGGGAACTC CGGTTTATCCCCGCTGGCGCGGGGAACTC CGGTTTATCCCCGCTGGCGCGGGGAACTC CGGTTTATCCCCGCTGGCGCGGGGAACTC CGGTTTATCCCCGCTGGCGCGGGGAACTC	ATATACAGCAAACCTTCAGAATGCATTCCGGG GCCGTCTGCCTCCAGCCCAGCCCTGGATATTT TGGTTCACTCACGCAACGTCTGAGCGCGTTGA AGGGCCGCCGCTACCCCAGAAGTGCCACTCCC GCGTATCGTCTCGTTATTGCGCCGCCCCAACT AGTATGCGTTCAATCACTGTCAGGCCTACTTC AGTTGCCCGATGGACACTCCCAGACCATCAGC ACTAAACTTAATGATGGCCGTTACAGCGTGGA	29	32
ExPEC (NMEC)	RS218 (I-F)	904630 - 905137 (CRISPR 1)	904630 904690 904750 904810 904870 904930 904990 905050 905110	GTTCACTGCCGTACAGGCAGCTTAGAAA GTTCACTGCCGTACAGGCAGCTTAGAAA GTTCACTGCCGTACAGGCAGCTTAGAAA GTTCACTGCCGTACAGGCAGCTTAGAAA GTTCACTGCCGTACAGGCAGCTTAGAAA GTTCACTGCCGTACAGGCAGCTTAGAAA GTTCACTGCCGTACAGGCAGCTTAGAAA GTTCACTGCCGTACAGGCAGCTTAGAAA GTTCACTGCCGTACAGGCAGTATTCACA	TGACGCCATATGCAGATCATTGAGGCGAAACC ACGTTCGCACCGGTCAGGGTACTGCGCAGCGT GAAACCAGAGCGCCCGCATAAAACAGGCACAA GCCAGCATAAAACCGCCTTTGATATTTTATTG TCAGCCGGAGGCTCTCAATTTCAGCCGCGCGG AGCACGGCTGCGGGGAATGGCTCAATCTCTGC TGATGGCGCAGCAGTCCTCCCTCCTGCCGCCA CTGAACGTTGAAGAGTGCGACCGTCTCTCCTT	28	32
		914198 - 914586 (CRISPR 2)	914198 914259 914319 914379 914439 914499 914559	GTTCACTGCCGTACAGGCAGCTTAGAAA GTTCACTGCCGTACAGGCAGCTTAGAAA GTTCACTGCCGTACAGGCAGCTTAGAAA GTTCACTGCCGTACAGGCAGCTTAGAAA GTTCACTGCCGTACAGGCAGCTTAGAAA GTTCACTGCCGTACAGGCAGCTTAGAAA GTTCACTGCCGTACAGGCAGTCTTCAAA	TGGATTCCAAACCGCCCACCAACAAAAACAGGT GATACGATCGAATTTAGTCACTGAATACCCCC GGGTTGCGCAATGGGCTGGCCGACGAACGCGG TGTGGCGCTGATGCGTCTGGGCGTCTTTGTAC GCGCGCAGTGCCTGATAATCAATTTTGCTCAT GAATATTTTGGAAAAATAGCTATCAATCCGGG	28	32
	IHE3034 (I-F)	933764 - 934271 (CRISPR 1)	933764 933824 933884 933944 934004 934064 934124 934184 934244	GTTCACTGCCGTACAGGCAGCTTAGAAA GTTCACTGCCGTACAGGCAGCTTAGAAA GTTCACTGCCGTACAGGCAGCTTAGAAA GTTCACTGCCGTACAGGCAGCTTAGAAA GTTCACTGCCGTACAGGCAGCTTAGAAA GTTCACTGCCGTACAGGCAGCTTAGAAA GTTCACTGCCGTACAGGCAGCTTAGAAA GTTCACTGCCGTACAGGCAGCTTAGAAA GTTCACTGCCGTACAGGCAGTATTCACA	TGACGCCATATGCAGATCATTGAGGCGAAACC ACGTTCGCACCGGTCAGGGTACTGCGCAGCGT GAAACCAGAGCGCCCGCATAAAACAGGCACAA GCCAGCATAAAACCGCCTTTGATATTTTATTG TCAGCCGGAGGCTCTCAATTTCAGCCGCGCGG AGCACGGCTGCGGGGAATGGCTCAATCTCTGC TGATGGCGCAGCAGTCCTCCCTCCTGCCGCCA CTGAACGTTGAAGAGTGCGACCGTCTCTCCTT	28	32
		943332 - 943720 (CRISPR 2)	943332 943393 943453 943513 943573 943633 943693	GTTCACTGCCGTACAGGCAGCTTAGAAA GTTCACTGCCGTACAGGCAGCTTAGAAA GTTCACTGCCGTACAGGCAGCTTAGAAA GTTCACTGCCGTACAGGCAGCTTAGAAA GTTCACTGCCGTACAGGCAGCTTAGAAA GTTCACTGCCGTACAGGCAGCTTAGAAA GTTCACTGCCGTACAGGCAGTCTTCAAA	TGGATTCCAAACCGCCCACCAACAAAAACAGGT GATACGATCGAATTTAGTCACTGAATACCCCC GGGTTGCGCAATGGGCTGGCCGACGAACGCGG TGTGGCGCTGATGCGTCTGGGCGTCTTTGTAC GCGCGCAGTGCCTGATAATCAATTTTGCTCAT GAATATTTTGGAAAAATAGCTATCAATCCGGG	28	32
ExPEC (UPEC)	UTI89 (I-F)	886538 - 887045 (CRISPR 1)	886538 886598 886658 886718 886778 886838 886898 886958 887018	GTTCACTGCCGTACAGGCAGCTTAGAAA GTTCACTGCCGTACAGGCAGCTTAGAAA GTTCACTGCCGTACAGGCAGCTTAGAAA GTTCACTGCCGTACAGGCAGCTTAGAAA GTTCACTGCCGTACAGGCAGCTTAGAAA GTTCACTGCCGTACAGGCAGCTTAGAAA GTTCACTGCCGTACAGGCAGCTTAGAAA GTTCACTGCCGTACAGGCAGCTTAGAAA GTTCACTGCCGTACAGGCAGTATTCACA	TGACGCCATATGCAGATCATTGAGGCGAAACC ACGTTCGCACCGGTCAGGGTACTGCGCAGCGT GAAACCAGAGCGCCCGCATAAAACAGGCACAA GCCAGCATAAAACCGCCTTTGATATTTTATTG TCAGCCGGAGGCTCTCAATTTCAGCCGCGCGG AGCACGGCTGCGGGGAATGGCTCAATCTCTGC TGATGGCGCAGCAGTCCTCCCTCCTGCCGCCA CTGAACGTTGAAGAGTGCGACCGTCTCTCCTT	28	32
		896106 - 896494 (CRISPR 2)	896106 896167 896227 896287 896347 896407 896467	GTTCACTGCCGTACAGGCAGCTTAGAAA GTTCACTGCCGTACAGGCAGCTTAGAAA GTTCACTGCCGTACAGGCAGCTTAGAAA GTTCACTGCCGTACAGGCAGCTTAGAAA GTTCACTGCCGTACAGGCAGCTTAGAAA GTTCACTGCCGTACAGGCAGCTTAGAAA GTTCACTGCCGTACAGGCAGTCTTCAAA	TGGATTCCAAACCGCCCACCAACAAAAACAGGT GATACGATCGAATTTAGTCACTGAATACCCCC GGGTTGCGCAATGGGCTGGCCGACGAACGCGG TGTGGCGCTGATGCGTCTGGGCGTCTTTGTAC GCGCGCAGTGCCTGATAATCAATTTTGCTCAT GAATATTTTGGAAAAATAGCTATCAATCCGGG	28	32
InPEC (AIEC)	NRG857c (I-F)	873114 - 873681 (CRISPR 1)	873114 873174 873234 873294 873354 873414 873474 873534 873594 873654	GTTCACTGCCGTACAGGCAGCTTAGAAA GTTCACTGCCGTACAGGCAGCTTAGAAA GTTCACTGCCGTACAGGCAGCTTAGAAA GTTCACTGCCGTACAGGCAGCTTAGAAA GTTCACTGCCGTACAGGCAGCTTAGAAA GTTCACTGCCGTACAGGCAGCTTAGAAA GTTCACTGCCGTACAGGCAGCTTAGAAA GTTCACTGCCGTACAGGCAGCTTAGAAA GTTCACTGCCGTACAGGCAGCTTAGAAA GTTCACTGCCGTACAGGCAGTATTCACA	AGCAGCTTTCCAGCGAGCGCGGTTAACTCACT AAAACGGCGGGTTTTTTACGCGTGTGGCTGCA GTTAACCGTTTCACACTTAACACTATGAACCG CTACAGCAACTGATGCAACGGTAAGCGCGATC AGCAGCGGTGGCGAACCGCGCGTTGTTGATTT AGAACTCGAAATTTATCGCGGGACTTTTCAGC AGGCTGCTGGCGCTCTCGTTGTTAACGGCAGC GTTCCACGCGGATATCTGTAATTTCCAGCAAA CTGAACGTTGAAGAGTGCGACCGTCTCTCCTT	28	32
		882741 - 884030 (CRISPR 2)	882741 882801 882861 882921 882981 883041 883101 883162 883222 883282 883342 883402 883462 883522 883582 883642 883703 883763 883823 883883 883943 884003	GTTCACTGCCGTACAGGCAGCTTAGAAA GTTCACTGCCGTACAGGCAGCTTAGAAA GTTCACTGCCGTACAGGCAGCTTAGAAA GTTCACTGCCGTACAGGCAGCTTAGAAA GTTCACTGCCGTACAGGCAGCTTAGAAA GTTCACTGCCGTACAGGCAGCTTAGAAA GTTCACTGCCGTACAGGCAGCTTAGAAA GTTCACTGCCGTACAGGCAGCTTAGAAA GTTCACTGCCGTACAGGCAGCTTAGAAA GTTCACTGCCGTACAGGCAGCTTAGAAA GTTCACTGCCGTACAGGCAGCTTAGAAA GTTCACTGCCGTACAGGCAGCTTAGAAA GTTCACTGCCGTACAGGCAGCTTAGAAA GTTCACTGCCGTACAGGCAGCT…	TGAAAGTTGACGCCAGCGGCGACCCGCGTCAC AAGGCAAGTGATGGCGAAATTACCCGCGCAAT AAATTGGGGACACTTTCTTCTACCTCTTTTGT TCAATGCTGCTAAACGCGCACATGAAGAGTCA GCGCACGGCGTGGCGACAGAGAGCACGCCCGC ACAGAACAGGCGAAAGAAAGGGTACGCAGTAA TGGATTCCAAACCGCCCACCAACAAAAACAGGT GATACGATCGAATTTAGTCACTGAATACCCCC AATTCGTGCTGGCGCGGGTCGTGGCATCACGT TGACGTCGCGTGAATATGACGCCGTTGTTTTT TCATTCTGTACAGAAAGATCAACCATAATATT CGGGGAATGACACGCCGTTAATAGTGGAACTT GC…	28	32
	LF82 (I-F)	877323 - 877890 (CRISPR 1)	877323 877383 877443 877503 877563 877623 877683 877743 877803 877863	GTTCACTGCCGTACAGGCAGCTTAGAAA GTTCACTGCCGTACAGGCAGCTTAGAAA GTTCACTGCCGTACAGGCAGCTTAGAAA GTTCACTGCCGTACAGGCAGCTTAGAAA GTTCACTGCCGTACAGGCAGCTTAGAAA GTTCACTGCCGTACAGGCAGCTTAGAAA GTTCACTGCCGTACAGGCAGCTTAGAAA GTTCACTGCCGTACAGGCAGCTTAGAAA GTTCACTGCCGTACAGGCAGCTTAGAAA GTTCACTGCCGTACAGGCAGTATTCACA	AGCAGCTTTCCAGCGAGCGCGGTTAACTCACT AAAACGGCGGGTTTTTTACGCGTGTGGCTGCA GTTAACCGTTTCACACTTAACACTATGAACCG CTACAGCAACTGATGCAACGGTAAGCGCGATC AGCAGCGGTGGCGAACCGCGCGTTGTTGATTT AGAACTCGAAATTTATCGCGGGACTTTTCAGC AGGCTGCTGGCGCTCTCGTTGTTAACGGCAGC GTTCCACGCGGATATCTGTAATTTCCAGCAAA CTGAACGTTGAAGAGTGCGACCGTCTCTCCTT	28	32
		886950 - 888299 (CRISPR 2)	886950 887010 887070 887130 887190 887250 887310 887370 887430 887490 887551 887611 887671 887731 887791 887851 887911 887972 888032 888092 888152 888212 888272	GTTCACTGCCGTACAGGCAGCTTAGAAA GTTCACTGCCGTACAGGCAGCTTAGAAA GTTCACTGCCGTACAGGCAGCTTAGAAA GTTCACTGCCGTACAGGCAGCTTAGAAA GTTCACTGCCGTACAGGCAGCTTAGAAA GTTCACTGCCGTACAGGCAGCTTAGAAA GTTCACTGCCGTACAGGCAGCTTAGAAA GTTCACTGCCGTACAGGCAGCTTAGAAA GTTCACTGCCGTACAGGCAGCTTAGAAA GTTCACTGCCGTACAGGCAGCTTAGAAA GTTCACTGCCGTACAGGCAGCTTAGAAA GTTCACTGCCGTACAGGCAGCTTAGAAA GTTCACTGCCGTACAGGCAGCTTAGAAA GTTCACTGCCGTACAGGCAGCT…	TGAAAGTTGACGCCAGCGGCGACCCGCGTCAC AAGGCAAGTGATGGCGAAATTACCCGCGCAAT AAATTGGGGACACTTTCTTCTACCTCTTTTGT TCAATGCTGCTAAACGCGCACATGAAGAGTCA GCGCACGGCGTGGCGACAGAGAGCACGCCCGC AGTTCGGCATGAGCAGCTCCTCTGTAGTCAGA AGCCAAAATAATGCGTCGCTTTCTGACATTTT TCGAGCGTACCAGGTTTACTGTCGTCATATAC ACAGAACAGGCGAAAGAAAGGGTACGCAGTAA TGGATTCCAAACCGCCCACCAACAAAAACAGGT GATACGATCGAATTTAGTCACTGAATACCCCC GGGTTGCGCAATGGGCTGGCCGACGAACGCGG AG…	28	32
InPEC (EHEC)	O157:H7 Sakai (I-E)	3598223 - 3598435 (CRISPR 1)	3598223 3598284 3598345 3598406	CGGTTTATCCCCGCTGATGCGGGGAACACA CGGTTTATCCCCGCTGGCGCGGGGAACACA CGGTTTATCCCCGCTGGCGCGGGGAACACT CGGTTTATCCCCGCTGGCGCGGGGAACACA	GCGGCACGCTGGATTGAACAAATCCCTGGGC AACCGAAACACACGATCAATCCGAATATGAG TTGGTGACAGTTTTTGTCACTGTTTTGGTGA	30	31
	O157:H7 EDL933 (I-E)	3685849 - 3686061 (CRISPR 1)	3685849 3685910 3685971 3686032	CGGTTTATCCCCGCTGATGCGGGGAACACA CGGTTTATCCCCGCTGGCGCGGGGAACACA CGGTTTATCCCCGCTGGCGCGGGGAACACT CGGTTTATCCCCGCTGGCGCGGGGAACACA	GCGGCACGCTGGATTGAACAAATCCCTGGGC AACCGAAACACACGATCAATCCGAATATGAG TTGGTGACAGTTTTTGTCACTGTTTTGGTGA	30	31
	11368 (I-E)	3760816 - 3761332 (CRISPR 1)	3760816 3760877 3760938 3760999 3761060 3761121 3761182 3761243 3761304	CGGTTTATCCCCGCTGACGCGGGGAACAC CGGTTTATCCCCGCTGGCGCGGGGAACAC CGGTTTATCCCCGCTGGCGCGGGGAACAC CGGTTTATCCCCGCTGGCGCGGGGAACAC CGGTTTATCCCCGCTGGCGCGGGGAACAC CGGTTTATCCCCGCTGGCGCGGGGAACAC CGGTTTATCCCCGCTGGCGCGGGGAACAC CGGTTTATCCCCGCTGGCGCGGGGAACAC CGGTTTATCCCCGCTGGCGCGGGGAACAC	AAAACCAAACTTCTCCATAAATTCCATAGCCG GAGTCTATCAGCGACACTACCGGCAATAGCGA GAGAGTGCTGACAGGTGTCTCGATTACCTGAT GGTAGTACGCGCCTCCGGACGTTTTTATGTCG TCTTCGCGGGTAATCAATGATGATTCAGTTTC GAACGCAATATCACGGCGTTCTGCGGCCTCGG CAAAATATTACGAGCTTCGTCAGGCCATGGAC GTCGGGCCGGGTAAGTGAACCTGTCGGTTTTC	29	32
		3787034 - 3787607 (CRISPR 2)	3787034 3787095 3787156 3787217 3787278 3787339 3787400 3787461 3787522 3787583	TGGTTTATCCCCGCTGGCGCGGGGA CGGTTTATCCCCGCTGGCGCGGGGA CGGTTTATCCCCGCTGGCGCGGGGA CGGTTTATCCCCGCTGGCGCGGGGA CGGTTTATCCCCGCTGGCGCGGGGA CGGTTTATCCCCGCTGGCGCGGGGA CGGTTTATCCCCGCTGGCGCGGGGA CGGTTTATCCCCGCTGGCGCGGGGA CGGTTTATCCCCGCTGGCGCGGGGA CGGTTTATCCCCGCTGGCGCGGGGA	GCTCAACATCGGAAACGGCTTCGCGGCGGCGGCGTC ACTCGACAGAACGGCCTCAGTAGTCTCGTCAGGCTC GCTCTACGTGAAGAATATTTGCAACACCCGCAAGAA GCTCGGCATAGCCAGGCTGATCCGGCGACGGCCTTA ACACAATCGTGTGTAAATTCGCGGCGGCTCCACTGG ACACTGGTCGAAATATAGACAGCATGTTCCGTACCA ACACACACTATCCGGGCGGTATTACGCCCAAATATC ACACCTGCCGGGTGAAACCACTCGCGGCAGATCTTG ACACACTACTGTCGGTAGCTGGGAGGATGAGGAGAT	25	36
	11128 (I-E)	3445983 - 3446255 (CRISPR 1)	3445983 3446044 3446105 3446166 3446227	CGGTTTATCCCCGCTGACGCGGGGAACAC CGGTTTATCCCCGCTGGCGCGGGGAACAC CGGTTTATCCCCGCTGGCGCGGGGAACAC CGGTTTATCCCCGCTGGCGCGGGGAACAC CGGTTTATCCCCGCTGGCGCGGGGAACAC	AAAACCAAACTTCTCCATAAATTCCATAGCCG GAGAGTGCTGACAGGTGTCTCGATTACCTGAT GAACGCAATATCACGGCGTTCTGCGGCCTCGG GTCGGGCCGGGTAAGTGAACCTGTCGGTTTTC	29	32
		3471957 - 3472349 (CRISPR 2)	3471957 3472018 3472079 3472140 3472201 3472262 3472323	TGGTTTATCCCCGCTGGCGCGGGGAAC CGGTTTATCCCCGCTGGCGCGGGGAGC CGGTTTATCCCCGCTGGCGCGGGGAAC CGGTTTATCCCCGCTGGCGCGGGGAAC CGGTTTATCCCCGCTGGCGCGGGGAAC CGGTTTATCCCCGCTGGCGCGGGGAAC CGGTTTATCCCCGCTGGCGCGGGGAAC	TCGACAGAACGGCCTCAGTAGTCTCGTCAGGCTC TCTACGTGAAGAATATTTGCAACACCCGCAAGAA ACTCCAACCTTCCATGAGATACGCGCATTAGCGG ACCGTGACCGCCTGTACACGCTGTAATGGCTCAC ACACACTATCCGGGCGGTATTACGCCCAAATATC ACCTGCCGGGTGAAACCACTCGCGGCAGATCTTG	27	34
InPEC (ETEC)	H10407 (I-E)	3171414 - 3171625 (CRISPR 1)	3171414 3171475 3171536 3171597	GGGAGTTCTACCGCAGGGGCGGGGAACTC CGGTTTATCCTCGCTGACGCGGGGAACTC CGGTTTATCCCCGCTGGCGCGGGGAACTC CGGTTTATCCCCGCTGGCGCGGGGAACTC	CAAGTGATATCCATCATCGCATCCAGTGCGTC TTGGTTGTTCGGCGTTTTGAAGAGAACAAAAA AAACAGATTATTCGTTTTCCCCATATTCATGA	29	32
		3199882 - 3200337 (CRISPR 2)	3199882 3199943 3200004 3200065 3200126 3200187 3200248 3200309	TGGTTTATCCCCGCTGGCGCGGGGAACTC CGGTTTATCCCCGCTGGCGCGGGGAACAC CGGTTTATCCCCGCTGGCGCGGGGAACAC CGGTTTATCCCCGCTGGCGCGGGGAACAC CGGTTTATCCCCGCTGGCGCGGGGAACAC CGGTTTATCCCCGCTGGCGCGGGGAACAC CGGTTTATCCCCGCTGGCGCGGGGAACAC CGGTTTATCCCCGCTGGCGCGGGGAACAC	GACAGAACGGCCTCAGTAGTCTCGTCAGGCTC CCGCCGTTGGCACCGTCAAACTCCGGTACTGT AAAATTTGTTGCAAAACTCGCTGTAAAAATAG CACCACCGGTACGCCTGACGCCAGCGCAGCGG TCGCGCCAGCACGTCGTCCGGAATCATGATTC TACATGATCTCCAATAGTTGGGTATACAGTGA ATCACCAATGAGGGTGCATTCCGTTGGCACGC	29	32
	E24377A (I-E)	3056470 - 3057231 (CRISPR 1)	3056470 3056531 3056592 3056653 3056715 3056776 3056837 3056898 3056959 3057020 3057081 3057142 3057203	CGGTTTATCCCCGCTGGCGCGGGGAACAC CGGTTTATCCCCGCTGGCGCGGGGAACAC CGGTTTATCCCCGCTGGCGCGGGGAACAC CGGTTTATCCCCGCTGGCGCGGGGAACAC CGGTTTATCCCCGCTGGCGCGGGGAACAC CGGTTTATCCCCGCTGGCGCGGGGAACAC CGGTTTATCCCCGCTGGCGCGGGGAACAC CGGTTTATCCCCGCTGGCGCGGGGAACAC CGGTTTATCCCCGCTGGCGCGGGGAACAC CGGTTTATCCCCGCTGGCGCGGGGAACAC CGGTTTATCCCCGCTGGCGCGGGGAACAC CGGTTTATCCCCGCTGGCGCGGGGAACAC CGGTTTATCCCCGCTGGCGCGGGGAACAC	AAAACCAAACTTCTCCATAAATTCCATAGCCG ACGCGCGTACCGGATCGCGGACAACAAATTGC CTGAAACCAGTTGGCTCGTTGTTCTTCTTTGG GCTCTTCAACGGTTAGCTCAGGAGCTTCTTCTC TTTTTTTGTCGCATCCAGCCGTATTTTTTCGC TCGCCCATGTAACAGAAACGGGGATTTTAATT TCGGCCAGCGTCCAGGCTGGCACCCGATATTC GGGGCTTTTTTATATCCGCGCCACGCTCGGCG TTGTCACGAACACATAGCAACTAGGTAACCAC AGTATTAACTGCGGTGGCAGTGAGGCCAATAG ATACCGCAGCAAATTACGGTTCCAGAAACGCG TTCACGCCAACGCAGAGGCGGGCCGCGTTAAT	29	32
		3082931 - 3084484 (CRISPR 2)	3082931 3082992 3083053 3083114 3083175 3083236 3083297 3083358 3083419 3083480 3083541 3083602 3083663 3083724 3083785 3083846 3083907 3083968 3084029 3084090 3084151 3084212 3084273 3084334 3084395 3084456	TGGTTTATCCCCGCTGGCGCGGGGAACTC CGGTTTATCCCCGCTGGCGCGGGGAACAC TGGTTTATCCCCGCTGGCGCGGGGAACAC CGGTTTATCCCCGCTGGCGCGGGGAACAC CGGTTTATCCCCGCTGGCGCGGGGAACAC CGGTTTATCCCCGCTGGCGCGGGGAACAC CGGTTTATCCCCGCTGGCGCGGGGAACAC CGGTTTATCCCCGCTGGCGCGGGGAACAC AGGTTTATCCCCGCTGGCGCGGGGAACAC CGGTTTATCCCCGCTGGCGCGGGGAACAC CGGTTTATCCCCGCTGGCGCGGGGAACAC CGGTTTATCCCCGCTGGCGCGGGGAACAC CGGTTTATCCCCGCTGGCGCGGGGAACAC CGGTTTATC…	AACATCGGAAACGGCTTCGCGGCGGCGGCGTC GTGACAAATCTTTGCGGGCAATGCCGAACTTC GACACTGTAAAAGAGTGGGTAAAGCCTGAGAA AGGGGTATTAGACGGAATAAGACAGGCCGCGC TATTACCTGGACGTTTGCAGAATTGAAGATCG ATAAACTTTCCGCCGATCTCAAGAGCGGCACG CTCAAAAAACTTGAAATCAAAACCGGTGAAGA TTATTTGACCTCGTTGATAATCCCACAGATCC ATATCAGCGTTATCAACCGCGATTTCCGTCTC CCCGTTTGGGGGTACGAGTAGGGATCATTGGC GCGGCCCCATGTCAGAGAATAATTCTTTCTCA TTCGGTTATGTGATCGAGCATATGCGCGAAAG CAT…	29	32
InPEC (EAEC)	42 (I-E)	2867981 - 2868619 (CRISPR 1)	2867981 2868042 2868103 2868164 2868225 2868286 2868347 2868408 2868469 2868530 2868591	CGGTTTATCCCCGCTGGCGCGGGGAACAC CGGTTTATCCCCGCTGGCGCGGGGAACAC CGGTTTATCCCCGCTGGCGCGGGGAACAC CGGTTTATCCCCGCTGGCGCGGGGAACAC TGGTTTATCCCCGCTGGCGCGGGGAACAC CGGTTTATCCCCGCTGGCGCGGGGAACAC CGGTTTATCCCCGCTGGCGCGGGGAACAC CGGTTTATCCCCGCTGGCGCGGGGAACAC CGGTTTATCCCCGCTGGCGCGGGGAACAC CGGTTTATCCCCGCTGGCGCGGGGAACAC CGGTTTATCCCCGCTGGCGCGGGGAACAC	TGTACGCGGCGAGTTTTAGCGACAGGTCATCC GGATCTGCCAGCGCCTCTGCGGGGCGGTAAAC TACGCCAGCCACCTGCTTCGCCAGCCGTTCGG GGTTTGCTCCCATGTTTTGCCGGTAATCCGCA AAAGCACGGAATTTTTACAGCGCGTTAGATCC TCACGGTAGCGCCACTGCGCGTCGGTGACGGG AACGAACAGGGATTTGTCGGCAGTTTCTTTAC AACGAACAGGGATTTGTCGGCAGTTTCTTTAC ATAATTCGCAAATCAATATATATTTTGTCCGT AATTGCGGATGCTCCCGGAATTGCGCGGGCAA	29	32
		2891005 - 2891521 (CRISPR 2)	2891005 2891066 2891127 2891188 2891249 2891310 2891371 2891432 2891493	TGGTTTATCCCCGCTGGCGCGGGGAACTC CGGTTTATCCCCGCTGGCGCGGGGAACTC CGGTTTATCCCCGCTGGCGCGGGGAACTC CGGTTTATCCCCGCTGGCGCGGGGAACTC CGGTTTATCCCCGCTGGCGCGGGGAACTC CGGTTTATCCCCGCTGGCGCGGGGAACTC CGGTTTATCCCCGCTGGCGCGGGGAACTC CGGTTTATCCCCGCTGGCGCGGGGAACTC CGGTTTATCCCCGCTGGCGCGGGGAACTC	ATATACAGCAAACCTTCAGAATGCATTCCGGG GCCGTCTGCCTCCAGCCCAGCCCTGGATATTT TGGTTCACTCACGCAACGTCTGAGCGCGTTGA AGGGCCGCCGCTACCCCAGAAGTGCCACTCCC GCGTATCGTCTCGTTATTGCGCCGCCCCAACT AGTATGCGTTCAATCACTGTCAGGCCTACTTC AGTTGCCCGATGGACACTCCCAGACCATCAGC ACTAAACTTAATGATGGCCGTTACAGCGTGGA	29	32
	2009EL-2050 (I-E)	1164472 - 1165293 (CRISPR 1)	1164472 1164533 1164594 1164655 1164716 1164777 1164838 1164899 1164960 1165021 1165082 1165143 1165204 1165265	GAGTTCCCCGCGCCAGCGGGGATAAACCA GAGTTCCCCGCGCCAGCGGGGATAAACCG GAGTTCCCCGCGCCAGCGGGGATAAACCG GAGTTCCCCGCGCCAGCGGGGATAAACCG GAGTTCCCCGCGCCAGCGGGGATAAACCG GAGTTCCCCGCGCCAGCGGGGATAAACCG GAGTTCCCCGCGCCAGCGGGGATAAACCG GAGTTCCCCGCGCCAGCGGGGATAAACCG GAGTTCCCCGCGCCAGCGGGGATAAACCG GAGTTCCCCGCGCCAGCGGGGATAAACCG GAGTTCCCCGCGCCAGCGGGGATAAACCG GAGTTCCCCGCGCCAGCGGGGATAAACCG GAGTTCCCCGCGCCAGCGGGGATAAACCG GAGTTCCCC…	GGAACTGGCGCTGCTGGAGCAAAACCCGGTAT AAAAGGGCCGCATTGACGGCCCTGTGTTATCG TTAGCTGTTAGCCAAACATGTCGACCTGTTTG GGGTGGCGGTGGTGCTGTAATTCACACCGGTA TATTCCCCCAGTCACCCCCGCCACCAAAATCA ATTTTTCAGACTCATCAAAATAATCCTTTAAT CATTGCCTTTGCAGCGTCTTTCCGATCATTCA AACGTGAGATACGCCTCCCAGCGGCGCTCGGT CCGTCAAACAGTATCACCGCGTTAACGCCCGC CCACACACGTCGAGCTGGTGGGGGTTAATGCT ACACCTCTACTGACGTTCCTGAACAAGAAGAT AAACCGGACGAGGGCGCGCTAAAACGTGATTA CCT…	29	32
	55989 (I-E)	3120001 - 3120944 (CRISPR 1)	3120001 3120062 3120123 3120184 3120245 3120306 3120367 3120428 3120489 3120550 3120611 3120672 3120733 3120794 3120855 3120916	TGGTTTATCCCCGCTGGCACGGGGAACTC CGGTTTATCCCCGCTGGCGCGGGGAACTC CGGTTTATCCCCGCTGGCGCGGGGAACTC CGGTTTATCCCCGCTGGCGCGGGGAACTC CGGTTTATCCCCGCTGGCGCGGGGAACTC CGGTTTATCCCCGCTGGCGCGGGGAACTC CGGTTTATCCCCGCTGGCGCGGGGAACTC CGGTTTATCCCCGCTGGCGCGGGGAACTC CGGTTTATCCCCGCTGGCGCGGGGAACTC CGGTTTATCCCCGCTGGCGCGGGGAACTC CGGTTTATCCCCGCTGGCGCGGGGAACTC CGGTTTATCCCCGCTGGCGCGGGGAACTC CGGTTTATCCCCGCTGGCGCGGGGAACTC CGGTTTATC…	GCCTGACATTGCAGACGTTACAAATTGAGAGG TAATCACGTTTTAGCGCGCCCTCGTCCGGTTT ATCTTCTTGTTCAGGAACGTCAGTAGAGGTGT TAATCACGTTTTAGCGCGCCCTCGTCCGGTTT ATCTTCTTGTTCAGGAACGTCAGTAGAGGTGT AGCATTAACCCCCACCAGCTCGACGTGTGTGG GCGGGCGTTAACGCGGTGATACTGTTTGACGG ACCGAGCGCCGCTGGGAGGCGTATCTCACGTT TGAATGATCGGAAAGACGCTGCAAAGGCAATG ATTAAAGGATTATTTTGATGAGTCTGAAAAAT TGATTTTGGTGGCGGGGGTGACTGGGGGAATA TACCGGTGTGAATTACAGCACCACCGCCACCC CAA…	29	32
Commensal	SCU-397 (I-E)	1771402 - 1772222 (CRISPR 1)	1771402 1771462 1771523 1771584 1771645 1771706 1771767 1771828 1771889 1771950 1772011 1772072 1772133 1772194	TGAGTTCCCGCGCCAGCGGGATAAACCGT GAGTTCCCCGCGCCAGCGGGGATAAACCG GAGTTCCCCGCGCCAGCGGGGATAAACCG GAGTTCCCCGCGCCAGCGGGGATAAACCG GAGTTCCCCGCGCCAGCGGGGATAAACCG GAGTTCCCCGCGCCAGCGGGGATAAACCG GAGTTCCCCGCGCCAGCGGGGATAAACCG GAGTTCCCCGCGCCAGCGGGGATAAACCG GAGTTCCCCGCGCCAGCGGGGATAAACCG GAGTTCCCCGCGCCAGCGGGGATAAACCG AAGTTCCCCGCGCCAGCGGGGATAAACCG GAGTTCCCCGCGCCAGCGGGGATAAACCG GAGTTCCCCGCGCCAGCGGGGATAAACCG GAGTTCCCC…	TTGCTGAGTGTGCATACACACTTGAACATCA CTATCAGTAACAACCTGGTAAATATCGGTTTT TGCACGCCCTGCCGGAATCTCCCCTCGCTCTC AGTAAGCCGGTTGATTATCGCCAGGGATATTA AGCAACAGGTATTTCATATGGCCTGCCGTGCT GCCAGCGGCGCTGAGTACGACGACCTGATTAA TCAATACAACAGCAATGCTGGAGCTGGAAAAA TGGTGGGATAGCTGCTCTGCCAGCGTGTCGCG TGGGCGCAGCTCATGTATTCCAATAAGGATAT ATTTTTGCGCGGCCTGCATGAAACCAGTGGCA ACCGTTGCTACACATATGATCAGGCATGTGCC GACGATGAGACGCCCTGGTGTGCCGCGTTCGT CGTT…	29	31
		1799360 - 1799876 (CRISPR 2)	1799360 1799421 1799482 1799543 1799604 1799665 1799726 1799787 1799848	GTGTTCCCCGCGTCAGCGGGGATAAACCG GTGTTCCCCGCGTCAGCGGGGATAAACCG GTGTTCCCCGCGTCAGCGGGGATAAACCG GTGTTCCCCGCGCCAGCGGGGATAAACCG GTGTTCCCCGCGCCAGCGGGGATAAACCG GTGTTCCCCGCGCCAGCGGGGATAAACCG GTGTTCCCCGCGCCAGCGGGGATAAACCG GTGTTCCCCGCGCCAGCGGGGATAAACCG GTGTTCCCCGCGTCAGCGGGGATAAACCG	TTTATGTGGAGTATCAGTGCCTGGGTGGAAAG TGGGGCTGAGCATGGCTAAACAACCGAGGCGC GTCAACTGGCACCACAGGATGATGGCGGCGAA CAGGCGCTCGACGCGGCACGCAGTCGGGCACA CAGGTCGACCGACTGGAGGCGGAGATTGTCGG TGTTGTTTTTCTGCCGGATTAACGCGGTGCGA TTGTCGGGCTTGTTCGGCGCGGGTTGTTAACT CCAGCGAAGGACTTGCTCGTGTGGTTAAAGCC	29	32
	K-12 (I-E)	2877701 - 2878463 (CRISPR 1)	2877701 2877762 2877823 2877884 2877945 2878006 2878067 2878128 2878190 2878252 2878313 2878374 2878435	CGGTTTATCCCCGCTGATGCGGGGAACAC CGGTTTATCCCTGCTGGCGCGGGGAACTC CGGTTTATCCCCGCTAACGCGGGGAACTC CGGTTTATCCCCGCTGGCGCGGGGAACTC CGGTTTATCCCCGCTGGCGCGGGGAACTC CGGTTTATCCCCGCTGGCGCGGGGAACTC CGGTTTATCCCCGCTGGCGCGGGGAACTC CGGTTTATCCCCGCTGGCGCGGGGAACTC CGGTTTATCCCCGCTGGCGCGGGGAACTC CGGTTTATCCCCGCTGGCGCGGGGAACTC CGGTTTATCCCCGCTGGCGCGGGGAACTC CGGTTTATCCCCGCTGGCGCGGGGAACTC CGGTTTATCCCCGCTGGCGCGGGGAACTC	CAGCGTCAGGCGTGAAATCTCACCGTCGTTGC TCGGTTCAGGCGTTGCAAACCTGGCTACCGGG GTAGTCCATCATTCCACCTATGTCTGAACTCC CCGGGGGATAATGTTTACGGTCATGCGCCCCC TGGGCGGCTTGCCTTGCAGCCAGCTCCAGCAG AAGCTGGCTGGCAATCTCTTTCGGGGTGAGTC TAGTTTCCGTATCTCCGGATTTATAAAGCTGA GCAGGCGGCGACGCGCAGGGTATGCGCGATTCG GCGACCGCTCAGAAATTCCAGACCCGATCCAAA TCAACATTATCAATTACAACCGACAGGGAGCC AGCGTGTTCGGCATCACCTTTGGCTTCGGCTG TGCGTGAGCGTATCGCCGCGCGTCTGCGAAAG	29	32
		2904014 - 2904407 (CRISPR 2)	2904014 2904075 2904136 2904197 2904258 2904319 2904380	GGTTTATCCCCGCTGGCGCGGGGAACTC GGTTTATCCCCGCTGGCGCGGGGAACAC GGTTTATCCCCGCTGGCGCGGGGAACAC GGTTTATCCCCGCTGGCGCGGGGAACAC GGTTTATCCCCGCTGGCGCGGGGAACAC GGTTTATCCCCGCTGGCGCGGGGAACAC GGTTTATCCCCGCTGGCGCGGGGAACAC	GACAGAACGGCCTCAGTAGTCTCGTCAGGCTCC CTGTTTTCGCAAATCTATGGACTATTGCTATTC GGGCGCACGGAATACAAAGCCGTGTATCTGCTC TGGCTCTGCAACAGCAGCACCCATGACCACGTC GAAATGCTGGTGAGCGTTAATGCCGCAAACACA ATTACGCCTTTTTGCGATTGCCCGGTTTTTGCC	28	33
¹ CFT073, 78-Pyelo and E2348/69 doesn't possess a CRISPR/Cas system
