# Supplementary material for: Sequencing of the invasive E. coli strain BEN2908 isolated from poultry: A comparative investigation of genomic regions shared with intestinal and extraintestinal model E. coli strains
Source: PLoS One. 2026 Feb 23;21(2):e0342894. doi: 10.1371/journal.pone.0342894 (PMC12928451; doi:10.1371/journal.pone.0342894)
Supplement: S4 Table — 1 CFT073, 78-Pyelo and E2348/69 doesn’t possess a CRISPR/Cas system. 2 Spacer sequence is present, but displayed one to four nucleotide insertions located at their 5′ or 3′ ends. (XLSX) [file pone.0342894.s004.xlsx]

## Sheet: S4 Table
		S4 Table. Table containing the number of spacers shared in each strain
		ExPEC							InPEC											Commensal
	Strains (Pathotype)¹	BEN2908	APEC O1	IMT5155	RS218	IHE3034	UTI89	𝜒7122	42	NRG857c	LF82	O157:H7 Sakai	O157:H7 EDL933	11368	11128	H10407	E24377A	2009EL-2050	55989	SCU-397	K-12
ExPEC	BEN2908 (APEC)	12	9	12	11	11	11	0	0	4	6	0	0	0	0	0	0	0	0	0	0
	APEC O1 (APEC)	9	11	9	13	13	13	0	0	4	7	0	0	0	0	0	0	0	0	0	0
	IMT5155 (APEC)	12	9	12	11	11	11	0	0	4	6	0	0	0	0	0	0	0	0	0	0
	RS218 (NMEC)	11	13	11	14	14	14	0	0	12	12	0	0	0	0	0	0	0	0	0	0
	IHE3034 (NMEC)	11	13	11	14	14	14	0	0	12	12	0	0	0	0	0	0	0	0	0	0
	UTI89 (UPEC)	11	13	11	14	14	14	0	0	12	12	0	0	0	0	0	0	0	0	0	0
	𝜒7122 (APEC)	0	0	0	0	0	0	18	18	0	0	0	0	0	0	0	0	0	0	0	0
InPEC	42 (EAEC)	0	0	0	0	0	0	18	18	0	0	0	0	0	0	0	0	0	0	0	0
	NRG857c (AIEC)	4	4	4	12	12	12	0	0	30	24	0	0	0	0	0	0	0	0	0	0
	LF82 (AIEC)	6	7	6	12	12	12	0	0	24	31	0	0	0	0	0	0	0	0	0	0
	O157:H7 Sakai (EHEC)	0	0	0	0	0	0	0	0	0	0	3	3	0	0	0	0	0	0	0	0
	O157:H7 EDL933 (EHEC)	0	0	0	0	0	0	0	0	0	0	3	3	0	0	0	0	0	0	0	0
	11368 (EHEC)	0	0	0	0	0	0	0	0	0	0	0	0	17	1²	1²	1	0	0	0	0
	11128 (EHEC)	0	0	0	0	0	0	0	0	0	0	0	0	1²	10	1²	1	0	0	0	0
	H10407 (ETEC)	0	0	0	0	0	0	0	0	0	0	0	0	1²	1²	10	0	0	0	0	1²
	E24377A (ETEC)	0	0	0	0	0	0	0	0	0	0	0	0	1	1	0	37	0	0	0	0
	2009EL-2050 (EAEC)	0	0	0	0	0	0	0	0	0	0	0	0	0	0	0	0	13	0	0	0
	55989 (EAEC)	0	0	0	0	0	0	0	0	0	0	0	0	0	0	0	0	0	15	0	0
Commensal	SCU-397	0	0	0	0	0	0	0	0	0	0	0	0	0	0	0	0	0	0	21	0
	K-12	0	0	0	0	0	0	0	0	0	0	0	0	0	0	1²	0	0	0	0	19
¹ CFT073, 78-Pyelo and E2348/69 doesn't possess a CRISPR/Cas system ² Spacer sequence is present, but displayed one to four nucleotide insertions located at their 5′ or 3′ ends
