# Supplementary material for: Sequencing of the invasive E. coli strain BEN2908 isolated from poultry: A comparative investigation of genomic regions shared with intestinal and extraintestinal model E. coli strains
Source: PLoS One. 2026 Feb 23;21(2):e0342894. doi: 10.1371/journal.pone.0342894 (PMC12928451; doi:10.1371/journal.pone.0342894)
Supplement: S5 Table — 1 Highlighted in any color is shown the 85 genes identified in AIEC strains by VFanalyzer, of which: Yellow represents the 55 genes present among at least one InPEC, one ExPEC, one Commensal, and LF82. Green represents the 18 genes present among at least one InPEC, one ExPEC, and LF82. Orange represents the 6 genes present between at least one ExPEC and LF82. Blue represents the 3 genes present between at least one ExPEC, one Commensal, and LF82. Red represents the 3 genes present between at least one InPEC and LF82. (XLSX) [file pone.0342894.s005.xlsx]

## Sheet: S5 Table
		S5 Table. Table generated using VFAnalyzer (VFDB) containing the 23 strains
		ExPEC (APEC)	ExPEC (APEC)	ExPEC (APEC)	ExPEC (APEC)	ExPEC (NMEC)	ExPEC (NMEC)	ExPEC (UPEC)	ExPEC (UPEC)	ExPEC (UPEC)		InPEC (AIEC)	InPEC (AIEC)	InPEC (EHEC)	InPEC (EHEC)	InPEC (EHEC)	InPEC (EHEC)	InPEC (EPEC)	InPEC (ETEC)	InPEC (ETEC)	InPEC (EAEC)	InPEC (EAEC)	InPEC (EAEC)		Commensal	Commensal
¹ Virulence factors	Related genes	Escherichia coli BEN2908(Prediction)	Escherichia coli APEC O1(Prediction)	Escherichia coli IMT5155(Prediction)	Escherichia coli χ7122(Prediction)	Escherichia coli RS218(Prediction)	Escherichia coli IHE3034(Prediction)	Escherichia coli UTI89(Prediction)	Escherichia coli 78-Pyelo(Prediction)	Escherichia coli CFT073(Prediction)		Escherichia coli LF82(Prediction)	Escherichia coli NRG857c(Prediction)	E. coli O157H7 Sakai(Prediction)	E. coli O157H7 EDL933(Prediction)	E. coli 11128(Prediction)	E. coli 11368(Prediction)	E. coli E234869(Prediction)	E. coli H10407(Prediction)	E. coli E24377A(Prediction)	Escherichia coli 042(Prediction)	E. coli 2009-EL2050(Prediction)	E. coli 55989(Prediction)		Escherichia coli K12(Prediction)	Escherichia coli SCU-397(Prediction)	E. coli SCI-07(Prediction)	E. coli 78-Pyelo(Prediction)	E.coli CFT073(UPEC)	E. coli chi7122(Prediction)	E. coli SCU-397(Prediction)	E. coli K12(Prediction)
		LR7407761 (Nov_11-3333618245;LR7407761)	CP000468.1 (Nov_12-8718191046;CP000468.1)	NZ_CP005930.1 (Nov_11-5265362025;NZ_CP005930.1)	NZ_HE962388.1 (Nov_11-3432555292;NZ_HE962388.1)	CP007149.1 (Nov_11-2423593633;CP007149.1)	NC_017628.1 (Nov_11-7309506880;NC_017628.1)	NC_007946.1 (Nov_11-6765699589;NC_007946.1)	CP048867.1 (Nov_11-9167520390;CP048867.1)	E. (Nov_11-5564153460;E.)		NC_011993.1 (Nov_11-2249759154;NC_011993.1)	NC_017634.1 (Nov_11-1998410356;NC_017634.1)	NC_002695.1 (Oct_30-3954715620;NC_002695.1)	NZ_CP008957.1 (Oct_30-1563492823;NZ_CP008957.1)	NC_013364.1 (Oct_30-3571859091;NC_013364.1)	NC_013361.1 (Oct_30-7729892398;NC_013361.1)	Escherichia_coli_E234869 (Oct_30-2684014256;Escherichia_coli_E234869)	NC_017633.1 (Oct_30-4710016840;NC_017633.1)	NC_009801.1 (Oct_30-5680318598;NC_009801.1)	NZ_CP042934.2 (Nov_12-2965940419;NZ_CP042934.2)	CP003297.1 (Oct_30-5859520580;CP003297.1)	NC_011748.1 (Oct_30-139458706;NC_011748.1)		U00096.2 (Nov_11-9376174829;U00096.2)	CP054828.1 (Nov_11-5977732616;CP054828.1)	draft (Dec_22-593560003;draft)	CP048867.1 (Dec_22-1512657535;CP048867.1)	chromosome (NC_004431)	NZ_HE962388.1 (Dec_21-402969779;NZ_HE962388.1)	CP054828.1 (Dec_22-4211923362;CP054828.1)	U00096.2 (Dec_21-6828705503;U00096.2)
AAF/II fimbriae	aafA	-	-	-	-	-	-	-	-	-		-	-	-	-	-	-	-	-	-	-	-	-		-	-	orf00178	-	-	-	-	-
	aafB	-	-	-	-	-	-	-	-	-		-	-	-	-	-	-	-	-	-	-	-	-		-	-	orf00179	-	-	-	-	-
	aafC	-	-	-	-	-	-	-	orf00081	-		-	-	-	-	-	-	-	-	-	-	-	-		-	orf00734	orf00098	-	-	-	-	-
	aafD	-	-	-	-	-	-	-	-	-		-	-	-	-	-	-	-	-	-	-	-	-		-	-	-	orf04189	c5393	orf04496	orf05436	orf04300
AAF/III fimbriae	agg3A	-	-	-	-	-	-	-	-	-		-	-	-	-	-	-	-	-	-	-	-	-		-	-	-	-	c5391	orf04494	-	-
	agg3B	-	-	-	-	-	-	-	-	-		-	-	-	-	-	-	-	-	-	-	-	-		-	-	-	orf04187	c5395	orf04499	-	orf04302
	agg3C	-	-	-	-	-	-	-	-	-		-	-	-	-	-	-	-	-	-	-	-	-		-	-	orf00218; orf02227	orf04186	c5396	orf01546; orf04500	orf03393; orf05429; orf05431	orf01496; orf04303
	agg3D	-	-	-	-	-	-	-	-	-		-	-	-	-	-	-	-	-	-	-	-	-		-	-	-	orf04190	c5392	orf04495	orf05437	orf04299
Afimbrial adhesin AFA-I	afaA	-	-	-	-	-	-	-	orf00079	-		-	-	-	-	-	-	-	-	-	-	-	-		-	orf00732	-	orf04185	c5397	orf01545; orf04501	orf03394; orf05428	orf01495; orf04304
	afaB	-	-	-	-	-	-	-	orf00080	-		-	-	-	-	-	-	-	-	-	-	-	-		-	orf00733	-	orf04184	c5399	orf01544; orf04503	orf03395	orf04306
	afaC	-	-	-	-	-	-	-	-	-		-	-	-	-	-	-	-	-	-	-	-	-		-	-	orf00219	orf04183	c5400	orf04504	orf05424	orf04307
	afaD	-	-	-	-	-	-	-	orf00082	-		-	-	-	-	-	-	-	-	-	-	-	-		-	orf00735	-	orf04188	c5394	orf04497	orf05435	orf04301
	afaE	-	-	-	-	-	-	-	-	-		-	-	-	-	-	-	-	-	-	-	-	-		-	-	-	-	-	-	-	-
	draP	-	-	-	-	-	-	-	orf00083	-		-	-	-	-	-	-	-	-	-	-	-	-		-	-	-	-	-	-	-	-
CFA/I fimbriae	cfaA	-	-	-	orf03207	-	-	-	-	-		-	-	-	-	orf03974	orf04269	orf03424	-	orf03424	orf03083	orf00706	orf03482		-	-	-	-	-	-	-	-
	cfaB	-	-	-	orf03206	-	-	-	-	-		-	-	-	-	orf03973	orf04268	orf03423	-	orf03423	orf03082	orf00707	orf03481		-	-	-	-	-	-	-	-
	cfaC	-	-	-	-	-	-	-	-	-		-	-	-	-	orf03972	orf04267	orf03422	-	orf03422	orf03081	orf00708	orf03480		-	-	-	-	-	-	-	-
	cfaD/cfaE	-	-	-	orf03201	-	-	-	-	-		-	-	-	-	orf03971	orf04266	orf03421	-	orf03421	orf03080	orf00709	orf03479		-	-	-	-	-	-	-	-
Curli fibers	cgsD	-	-	-	-	-	-	-	-	-		-	-	-	-	-	-	-	-	-	-	-	-		-	-	-	-	-	-	-	-
	cgsE	-	-	-	-	-	-	-	-	-		-	-	-	-	-	-	-	-	-	-	-	-		-	-	-	-	-	-	-	-
	cgsF	-	-	-	-	-	-	-	-	-		-	-	-	-	-	-	-	-	-	-	-	-		-	-	-	-	-	-	-	-
	cgsG	-	-	-	-	-	-	-	-	-		-	-	-	-	-	-	-	-	-	-	-	-		-	-	-	-	-	-	-	-
	csgA	-	-	-	-	-	-	-	-	-		-	-	-	-	-	-	-	-	-	-	-	-		-	-	-	-	-	-	-	-
	csgB	-	-	-	-	-	-	-	-	-		-	-	-	-	-	-	-	-	-	-	-	-		-	-	-	orf00920	c3592; c5188	-	-	-
	csgC	-	-	-	-	-	-	-	-	-		-	-	-	-	-	-	-	-	-	-	-	-		-	-	-	-	c3592a; c5188a	-	-	-
Dispersin	aap	-	-	-	-	-	-	-	-	-		-	-	-	-	-	-	-	-	-	-	-	-		-	-	-	orf00922	c3590; c5186	-	-	-
E. coli common pilus (ECP)	ecpA	orf00329	orf00289	orf03099	orf00294	orf00276	orf00276	orf00287	orf03811	orf00368		orf00280	orf00276	orf00321	orf00322; orf00322; orf00322; orf00322	-	orf00325	orf00291	orf00371	orf00291	orf00311	orf04025	orf00301		orf00285	orf04979	-	orf00923	c3589; c5185	-	-	-
	ecpB	orf00328	orf00288	orf03098	orf00293	orf00275	orf00275	orf00286	orf03812	orf00367		orf00279	orf00275	orf00320	orf00321; orf00321; orf00321; orf00321	-	orf00324	orf00290	orf00370	orf00290	orf00310	orf04026	orf00300		orf00284	orf04980	-	orf00926	c3585; c5181	-	-	-
	ecpC	orf00327	orf00287	orf03097	orf00292	orf00274	orf00274	orf00285	orf03813	orf00366		orf00278	orf00274	orf00319	orf00320; orf00320; orf00320; orf00320	-	orf00323	orf00289	orf00369	orf00289	orf00309	orf04027	orf00299		orf00283	orf04981; orf04983	-	orf00927	c3584; c5180	-	-	-
	ecpD	orf00326	orf00286	orf03096	orf00291	orf00273	orf00273	orf00284	orf03814	orf00365		orf00277	orf00273	orf00318	orf00319; orf00319; orf00319; orf00319	-	orf00322	orf00288	orf00368	orf00288	orf00308	orf04028	orf00298		orf00282	orf04984	-	orf00928	c3583; c5179	-	-	-
	ecpE	orf00325	orf00285	orf03095	orf00290	orf00272	orf00272	orf00283	orf03815	orf00364		orf00276	orf00272	orf00317	orf00318; orf00318; orf00318; orf00318	-	orf00321	orf00287	orf00367	orf00287	orf00307	orf04029	orf00297		orf00281	orf04985	-	orf00921	c3591; c5187	-	-	-
	ecpR	orf00330	orf00290	orf03100	orf00295	orf00277	orf00277	orf00288	orf03810	orf00369		orf00281	orf00277	orf00322	orf00323; orf00323; orf00323; orf00323	-	orf00326	orf00292	orf00372	orf00292	orf00312	orf04024	orf00302		-	orf04978	-	orf00078; orf00919	c3593; c5189	-	orf00729; orf01625	-
E.coli laminin-binding fimbriae (ELF)	elfA	-	-	-	orf01031	-	-	-	-	-		-	-	orf01041	orf01160; orf01160; orf01160; orf01160	orf01035	orf01092	orf00987	orf01051	orf00987	orf00962	orf03343	orf00987		orf00923	orf04230	-	-	c3588; c5184	-	-	-
	elfC	-	-	-	orf01033	-	-	-	-	-		-	-	orf01044	orf01163; orf01163; orf01163; orf01163	orf01037	orf01094	orf00989	orf01053	orf00989	orf00964	orf03341	orf00989		orf00925	orf04228	-	-	c3586; c5182	-	-	-
	elfD	-	-	-	orf01032	-	-	-	-	-		-	-	orf01042	orf01161; orf01161; orf01161; orf01161	orf01036	orf01093	orf00988	orf01052	orf00988	orf00963	orf03342	orf00988		orf00924	orf04229	-	orf00929	c3582	-	-	-
	elfG	-	-	-	orf01034	-	-	-	-	-		-	-	orf01045	orf01164; orf01164; orf01164; orf01164	orf01038	orf01095	orf00990	orf01058	orf00990	orf00965	orf03340	orf00990		orf00926	orf04227	-	-	-	-	-	-
EaeH	eaeH	orf00339	orf00299	orf03109	orf00298	orf00286	orf00285	orf00297	orf03801	orf00380		orf00290	orf00286	orf00333	orf00335; orf00335; orf00335; orf00335	-	orf00329	orf00295	orf00375	orf00295	orf00315	orf04021	orf00305		-	orf04966	-	-	-	-	-	-
EtpA	etpA	-	-	-	-	-	-	-	-	-		-	-	-	-	-	-	-	-	-	-	-	-		-	-	-	-	-	-	-	-
F1C fimbriae	focA	-	-	-	-	-	-	-	-	-		-	-	-	-	-	-	-	-	-	-	-	-		-	-	-	-	-	-	-	-
	focC	-	-	-	-	orf01067	orf01090	orf01034	-	orf01143		-	-	-	-	-	-	-	-	-	-	-	-		-	-	-	-	-	-	-	-
	focD	-	-	-	-	orf01068	orf01091	orf01035	-	orf01144		-	-	-	-	-	-	-	-	-	-	-	-		-	-	-	-	-	-	-	-
	focF	-	-	-	-	orf01069	orf01092	orf01036	-	orf01145		-	-	-	-	-	-	-	-	-	-	-	-		-	-	-	-	-	-	-	-
	focG	-	-	-	-	-	-	-	-	orf01146		-	-	-	-	-	-	-	-	-	-	-	-		-	-	-	-	-	-	-	-
	focH	-	-	-	-	-	orf01095	orf01039	-	orf01147		-	-	-	-	-	-	-	-	-	-	-	-		-	-	-	-	-	-	-	-
	focI	-	-	-	-	orf01066	orf01089	orf01033	-	orf01142		-	-	-	-	-	-	-	-	-	-	-	-		-	-	-	orf03995	c0127	orf00105	orf05175	orf00102
Hemorrhagic E.coli pilus (HCP)	hcpA	orf00142	orf00109	orf02904	orf00105	orf00106	orf00107	orf00108	orf03995	orf00115		orf00108	orf00108	orf00108	orf00110; orf00110; orf00110; orf00110	orf00105	orf00108	orf00103	orf00106	orf00103	orf00153	orf04218	orf00105		orf00102	orf05175	orf03138	orf03996	c0126	orf00104	orf05176	orf00101
	hcpB	orf00141	orf00108	orf02903	orf00104	orf00105	orf00106	orf00107	orf03996	orf00114		orf00107	orf00107	orf00107	orf00109; orf00109; orf00109; orf00109	orf00104	orf00107	orf00102	orf00105	orf00102	orf00152	orf04219	orf00104		orf00101	orf05176	orf03137	orf03997	c0125	orf00103	-	orf00100
	hcpC	orf00140	orf00107	orf02902	orf00103	orf00104	orf00105	orf00106	orf03997	orf00113		orf00106	orf00106	orf00106	orf00108; orf00108; orf00108; orf00108	orf00103	orf00106	-	orf00104	-	orf00151	orf04220	orf00103		orf00100	-	-	-	c1239	-	-	-
Intimin	eae	-	-	-	-	-	-	-	-	-		-	-	orf04640	orf04755; orf04755; orf04755; orf04755	orf03799	orf05405	-	-	-	-	-	-		-	-	-	-	c1241	-	-	-
K88 fimbriae	faeC	-	-	-	-	-	-	-	-	-		-	-	-	-	-	-	-	-	-	-	-	-		-	-	-	-	c1242	-	-	-
	faeD	-	-	-	-	-	-	-	-	-		-	-	-	-	-	-	-	-	-	-	-	-		-	-	-	-	c1243	-	-	-
	faeE	-	-	-	-	-	-	-	-	-		-	-	-	-	-	-	-	-	-	-	-	-		-	-	-	-	c1244	-	-	-
	faeF	-	-	-	-	-	-	-	-	-		-	-	-	-	-	-	-	-	-	-	-	-		-	-	-	-	c1245	-	-	-
	faeG	-	-	-	-	-	-	-	-	-		-	-	-	-	-	-	-	-	-	-	-	-		-	-	-	-	c1240	-	-	-
	faeH	-	-	-	-	-	-	-	-	-		-	-	-	-	-	-	-	-	-	-	-	-		-	-	-	-	-	-	-	-
	faeI	-	-	-	-	-	-	-	-	-		-	-	-	-	-	-	-	-	-	-	-	-		-	-	orf02913	orf03801	c0415	orf00298	orf04966	-
	faeJ	-	-	-	-	-	-	-	-	-		-	-	-	-	-	-	-	-	-	-	-	-		-	-	-	-	-	orf01031	orf04230	orf00923
P fimbriae	papA	-	orf03245	-	-	-	-	-	orf00920	orf03334; orf04807		-	-	-	-	-	-	-	-	-	-	-	-		-	-	-	-	-	orf01033	orf04228	orf00925
	papB	-	-	-	-	-	-	-	-	-		-	-	-	-	-	-	-	-	-	-	-	-		-	-	-	-	-	orf01032	orf04229	orf00924
	papC	-	orf03243	-	-	orf04818	-	orf04570	orf00922	orf03332; orf04805		-	-	-	-	-	-	-	-	-	-	-	-		-	-	-	-	-	orf01034	orf04227	orf00926
	papD	-	orf03242	-	-	orf04817	-	orf04569	orf00923	orf03331; orf04804		-	-	-	-	-	-	-	-	-	-	-	-		-	-	-	orf03811	c0404	orf00294	orf04979	orf00285
	papE	-	orf03239	-	-	orf04814	-	orf04566	orf00926	orf03328; orf04801		-	-	-	-	-	-	-	-	-	-	-	-		-	-	orf02942	orf03812	c0403	orf00293	orf04980	orf00284
	papF	-	orf03238	-	-	orf04813	-	orf04565	orf00927	orf03327; orf04800		-	-	-	-	-	-	-	-	-	-	-	-		-	-	orf02941	orf03813	c0402	orf00292	orf04981; orf04983	orf00283
	papG	-	orf03237	-	-	orf04811	-	orf04563	orf00928	orf03326; orf04799		-	-	-	-	-	-	-	-	-	-	-	-		-	-	orf02940	orf03814	c0401	orf00291	orf04984	orf00282
	papH	-	orf03244	-	-	orf04819	-	orf04571	orf00921	orf03333; orf04806		-	-	-	-	-	-	-	-	-	-	-	-		-	-	orf02939	orf03815	c0400	orf00290	orf04985	orf00281
	papI	-	orf03247	-	-	orf04823	-	orf04575	orf00078; orf00919	orf03335; orf04808		-	-	-	-	-	-	-	-	-	-	-	-		-	orf00729; orf01625	-	orf03810	c0405	orf00295	orf04978	-
	papJ	-	-	-	-	-	-	-	-	-		-	-	-	-	-	-	-	-	-	-	-	-		-	-	-	-	-	-	-	-
	papK	-	-	-	-	-	-	-	-	orf03330; orf04803		-	-	-	-	-	-	-	-	-	-	-	-		-	-	-	-	-	-	-	-
	papX	-	orf04633	-	-	orf01074; orf04810	orf01097	orf01041; orf04562	orf00929	orf01150; orf03325		-	-	-	-	-	-	-	-	-	-	-	-		-	-	-	-	-	-	-	-
Porcine attaching-effacing associated protein	paa	-	-	-	-	-	-	-	-	-		-	-	orf01770	orf01882; orf01882; orf01882; orf01882	orf01998	orf01810	-	-	-	-	-	-		-	-	-	-	-	-	-	-
S fimbriae	sfaA	-	-	-	-	-	-	-	-	-		-	-	-	-	-	-	-	-	-	-	-	-		-	-	-	-	-	-	-	-
	sfaB	-	-	-	-	orf01064	-	orf01031	-	orf01140		-	-	-	-	-	-	-	-	-	-	-	-		-	-	-	-	-	-	-	-
	sfaC	-	-	-	-	orf01063	orf01087	-	-	-		-	-	-	-	-	-	-	-	-	-	-	-		-	-	-	-	-	-	-	-
	sfaD	-	-	-	-	-	-	-	-	-		-	-	-	-	-	-	-	-	-	-	-	-		-	-	-	-	-	-	-	-
	sfaE	-	-	-	-	-	-	-	-	-		-	-	-	-	-	-	-	-	-	-	-	-		-	-	-	-	-	orf03207	-	-
	sfaF	-	-	-	-	-	-	-	-	-		-	-	-	-	-	-	-	-	-	-	-	-		-	-	-	-	-	orf03206	-	-
	sfaG	-	-	-	-	-	-	-	-	-		-	-	-	-	-	-	-	-	-	-	-	-		-	-	-	-	-	-	-	-
	sfaH	-	-	-	-	-	-	-	-	-		-	-	-	-	-	-	-	-	-	-	-	-		-	-	-	-	-	orf03201	-	-
	sfaS	-	-	-	-	-	-	-	-	-		-	-	-	-	-	-	-	-	-	-	-	-		-	-	-	orf00079	-	-	orf00732	-
ToxB	toxB	-	-	-	-	-	-	-	-	-		-	-	-	-	-	-	-	-	-	-	-	-		-	-	-	orf00080	-	-	orf00733	-
Type I fimbriae	fimA	orf04803	orf04793	orf02688	orf04496	orf04931	orf04767	-	orf04189	orf04991		orf04407	orf04386	orf05379	orf05443; orf05443; orf05443; orf05443	orf05281	orf05647	-	orf04873	-	orf04381	-	-		orf04300	orf05436	-	-	-	-	-	-
	fimB	-	-	-	orf04494	orf04929	-	orf04680	-	orf04989		orf04405	-	-	orf05441; orf05441; orf05441; orf05441	orf05279	orf05645	-	orf04870	-	-	-	-		-	-	-	orf00082	-	-	orf00735	-
	fimC	orf04806	orf04796	orf02691	orf04499	orf04933	orf04770	orf04685	orf04187	orf04993		orf04409	orf04388	orf05381	orf05445; orf05445; orf05445; orf05445	orf05283	orf05649	-	orf04876	-	orf04383	-	-		orf04302	-	-	-	-	-	-	-
	fimD	orf01557; orf04807	orf01587; orf04797	orf02692; orf04463	orf01546; orf04500	orf01640; orf04829; orf04934	orf01652; orf04771	orf01594; orf04581; orf04686	orf04186	orf01776; orf04994		orf01459; orf04410	orf01478; orf04389	orf02115; orf05382	orf02033; orf02033; orf02033; orf02033; orf05446; orf05446; orf05446; orf05446	orf01932	orf02127; orf05650	orf01608; orf04680	orf04877	orf01608; orf04680	orf01500; orf04384	orf02595	orf01634		orf01496; orf04303	orf03393; orf05429; orf05431	-	orf00083	-	-	-	-
	fimE	orf04802	orf04792	orf02687	orf04495	orf04930	orf04766	orf04681	orf04190	orf04990		orf04406	orf04385	orf05378	orf05442; orf05442; orf05442; orf05442	orf05280	orf05646	-	orf04872	-	orf04380	-	-		orf04299	orf05437	-	-	-	-	-	-
	fimF	orf01556; orf04808	orf01586; orf04798	orf02693; orf04464	orf01545; orf04501	orf04935	orf01651; orf04772	orf04687	orf04185	orf01775; orf04995		orf01458; orf04411	orf01477; orf04390	orf02114; orf05383	orf02034; orf02034; orf02034; orf02034; orf05447; orf05447; orf05447; orf05447	orf01931; orf05286	orf02126; orf05651	orf01607; orf04681	orf01642; orf04878	orf01607; orf04681	orf01499; orf04385	orf02596	orf01633		orf01495; orf04304	orf03394; orf05428	-	-	-	-	-	-
	fimG	orf01555	orf01585	orf02694; orf04465	orf01544; orf04503	orf01639	orf01650; orf04773	orf01593	orf04184	orf01774; orf04996		orf01457	orf04391	orf02113; orf05384	orf02035; orf02035; orf02035; orf02035; orf05449; orf05449; orf05449; orf05449	orf01930; orf05287	orf02125; orf05652	orf01606; orf04682	orf01641; orf04880	orf01606; orf04682	orf01498; orf04386	orf02597	orf01632		orf04306	orf03395	-	-	-	-	-	-
	fimH	orf04811	orf04801	orf02695	orf04504	orf04938	orf04774	orf04690	orf04183	orf04997		orf04414	orf04392	orf05385	orf05450; orf05450; orf05450; orf05450	orf05288	orf05653	orf04683	orf04881	orf04683	orf04387	-	-		orf04307	orf05424	-	-	-	-	-	-
	fimI	orf04804	orf04794	orf02689	orf04497	orf04932	orf04768	orf04683	orf04188	orf04992		orf04408	orf04387	orf05380	orf05444; orf05444; orf05444; orf05444	orf05282	orf05648	-	orf04874	-	orf04382	-	-		orf04301	orf05435	-	-	-	-	-	-
Lateral flagella(Aeromonas)	flgC	-	-	-	-	-	-	-	-	-		-	-	-	-	orf00277	orf00272	-	-	-	-	-	-		-	-	-	-	-	-	-	-
AIDA-I type	tibA	-	-	-	-	-	-	-	-	-		-	-	-	-	-	-	-	orf02248	-	-	-	-		-	-	-	orf00081	-	-	orf00734	-
AIDA-I	aida	-	-	-	-	-	-	-	-	-		-	-	-	-	-	-	-	-	-	-	-	-		-	-	-	-	-	-	-	-
AatA	aatA	-	-	orf02487	-	-	-	-	-	-		-	-	-	-	-	-	-	-	-	-	-	-		-	-	-	-	c0393	-	-	-
Antigen 43	agn43	orf02076	-	orf00090	-	-	-	-	orf00057; orf00862	orf01177; orf03394		-	-	-	-	-	orf02935; orf05622	-	-	-	-	orf00859	orf03334		orf01984	-	-	-	-	-	orf03515	-
Cah	cah	-	-	-	-	orf01093	orf01115	orf01061	orf04227	-		-	-	orf01397	orf01082; orf01082; orf01082; orf01082; orf01512; orf01512; orf01512; orf01512	-	orf01380; orf03447	orf03216; orf04658	orf02224; orf04699	orf03216; orf04658	-	orf00062	-		-	orf02765; orf05482	-	orf00162	c4424	orf03718	orf00821	-
Contact-dependent inhibition CDI system	cdiA	-	-	-	-	orf04866	-	orf04616	-	orf00318; orf01109; orf01110		-	-	-	-	-	-	-	-	-	-	-	-		-	-	-	-	-	-	-	-
	cdiB	-	-	-	-	-	-	-	-	orf00317		-	-	-	-	-	-	-	-	-	-	-	-		-	-	-	orf00896	c3619	-	orf01604	-
EhaA	ehaA	-	-	-	-	-	-	-	-	-		-	-	orf00356	orf00359; orf00359; orf00359; orf00359	orf00347	orf00344	orf00311	-	orf00311	-	orf04004	orf00319		-	-	-	-	c0350	-	-	-
EhaB	ehaB	orf00404	orf00363	orf03175	orf00364	orf00351	orf00349	orf00361	orf03745	orf00436		orf00348	orf00347	orf00422	orf00424; orf00424; orf00424; orf00424	-	-	orf00369	orf00445	orf00369	orf00384	orf03945	orf00379		-	orf04888	-	-	-	-	-	-
Enteroaggregative immunoglobulin repeat protein	air/eaeX	-	-	-	orf02037	-	-	-	-	-		-	-	-	-	-	-	-	-	-	orf01954	-	-		-	-	-	-	-	-	-	-
EspC	espC	-	-	-	-	-	-	-	-	-		-	-	-	-	-	-	-	-	-	-	-	-		-	-	-	-	-	-	-	-
EspI	espI	-	-	-	-	-	-	-	-	-		-	-	-	-	-	-	-	-	-	-	-	-		-	-	-	-	-	-	-	-
EspP	espP	-	-	-	-	-	-	-	-	-		-	-	-	-	-	-	-	-	-	-	-	-		-	-	-	-	-	orf02037	-	-
Pet	pet	-	-	-	-	-	-	-	-	-		-	-	-	-	-	-	-	-	-	-	orf04620	orf04610		-	-	orf02899	orf03745	-	orf00364	orf04888	-
Pic	pic	-	-	-	-	-	-	-	-	orf00323		-	-	-	-	-	-	-	-	-	-	orf00919; orf04649	orf03257; orf04592		-	-	-	-	-	-	-	-
Sat	sat	-	-	-	-	-	-	-	orf00896	orf03360		-	-	-	-	-	-	-	-	-	-	-	-		-	orf01604	-	-	c0345	-	-	-
Temperature-sensitive hemagglutinin	tsh	-	-	-	-	-	-	-	-	-		-	-	-	-	-	-	-	-	-	-	-	-		-	-	-	-	-	-	-	-
UpaG adhesin	upaG/ehaG	orf03857	orf03981	orf01833	orf03718	orf04004	orf04020	orf03870	orf00162	orf04098		orf03638	orf03616	orf04564	orf04679; orf04679; orf04679; orf04679	orf04496	orf05100	orf03925	-	orf03925	orf03629	orf00165	orf04021		-	orf00821	-	orf04227	-	-	orf02765; orf05482	-
UpaH	upaH	-	-	-	-	-	-	-	-	-		-	-	-	-	-	-	-	-	-	-	-	-		-	orf03515	-	orf00057; orf00862	c1273; c3655	-	-	orf01984
Vacuolating autotransporter gene	vat	orf00320	orf00279	orf03088	-	orf00266	orf00266	-	-	orf00359		orf00271	orf00266	-	-	-	-	-	-	-	-	-	-		-	-	-	-	-	-	-	-
Invasion of brain endothelial cells (Ibes)	ibeA	orf04829	orf04820	orf02713	-	orf04956	orf04794	orf04708	-	-		orf04432	orf04410	-	-	-	-	-	-	-	-	-	-		-	-	-	-	-	-	-	-
	ibeB	orf00577	orf00537	orf03347	orf00577	orf00533	orf00582	orf00534	orf03576	orf00606		orf00515	orf00515	orf00621	orf00622; orf00622; orf00622; orf00622	orf00606	orf00651	orf00551	orf00228; orf00625	orf00551	orf00554; orf03489	orf00313; orf03762	orf00563; orf03871		orf00561	orf04682	-	-	-	-	-	-
	ibeC	orf04326	orf04348	orf02202	orf04072	orf04382	orf04389	orf04239	orf04795	orf04551		orf04006	orf03985	orf04976	orf05095; orf05095; orf05095; orf05095	orf04863	orf04140; orf05180	orf04287	orf04433	orf04287	orf04008	orf04844	orf04381		orf03933	orf00279	-	orf04265; orf04414	-	-	orf05529; orf05688	-
Tia/Hek	tia	orf04732	orf03234	-	-	orf04808	-	orf04559	orf04265; orf04414	-		-	-	-	-	-	-	-	orf04100	-	-	-	orf04754		-	orf05529; orf05688	orf00236	-	-	-	-	-
Aerobactin siderophore	iucA	-	-	-	-	-	-	-	orf00889	orf03366		-	-	-	-	orf01322	orf01371	-	-	-	-	orf04638	orf04578		-	orf01611	orf02818	orf03576	c0658	orf00577	orf04682	orf00561
	iucB	-	-	-	-	-	-	-	orf00890	orf03365		-	-	-	-	orf01323	orf01372	-	-	-	-	orf04637	orf04577		-	orf01610	orf00526	orf04795	c4914	orf04072	orf00279	orf03933
	iucC	-	-	-	-	-	-	-	orf00891	orf03364		-	-	-	-	orf01324	orf01373	-	-	-	-	orf04636	orf04576		-	orf01609	orf01916	orf02003	c2436	-	orf02812	-
	iucD	-	-	-	-	-	-	-	orf00893	orf03363		-	-	-	-	orf01325	orf01374	-	-	-	-	orf04635	orf04575		-	orf01608	orf01912	orf02007	c2429	-	-	-
	iutA	-	-	-	-	-	-	-	orf00894	orf03362		-	-	-	-	orf01326	orf01375	-	-	-	-	orf04634	orf04574		-	orf01606	orf01911	orf02008	c2424	-	-	-
Heme uptake	chuA	orf03755	orf03873	orf01725	-	orf03892	orf03911	orf03761	orf00269	orf03990		orf03527	orf03505	orf04447	orf04562; orf04562; orf04562; orf04562	-	-	-	-	-	-	-	-		-	orf00949	orf01910	orf02009	c2423	-	orf02822	-
	chuS	orf03754	orf03872	orf01724	-	orf03891	orf03910	orf03760	orf00270	orf03989		orf03526	orf03504	orf04446	orf04561; orf04561; orf04561; orf04561	-	-	-	-	-	-	-	-		-	orf00950	orf01915	orf02004	c2433	-	orf02813	-
	chuT	orf03757	orf03876	orf01727	-	orf03895	orf03913	orf03763	orf00266	orf03993		orf03529	orf03507	orf04451	orf04566; orf04566; orf04566; orf04566	-	-	-	-	-	-	-	-		-	orf00947	orf01909	orf02010	c2422	-	orf02823	-
	chuU	orf03761	orf03880	orf01731	-	orf03899	orf03917	orf03767	orf00262	orf03997		orf03533	orf03511	orf04455	orf04570; orf04570; orf04570; orf04570	-	-	-	-	-	-	-	-		-	orf00942	orf01908	orf02011	c2421	-	orf02824	-
	chuW	orf03758	orf03877	orf01728	-	orf03896	orf03914	orf03764	orf00265	orf03994		orf03530	orf03508	orf04452	orf04567; orf04567; orf04567; orf04567	-	-	-	-	-	-	-	-		-	orf00946	orf01906	orf02013	c2419	-	orf02827	-
	chuX	orf03759	orf03878	orf01729	-	orf03897	orf03915	orf03765	orf00264	orf03995		orf03531	orf03509	orf04453	orf04568; orf04568; orf04568; orf04568	-	-	-	-	-	-	-	-		-	orf00944	orf01914	orf02005	c2432	-	orf02814	-
	chuY	orf03760	orf03879	orf01730	-	orf03898	orf03916	orf03766	orf00263	orf03996		orf03532	orf03510	orf04454	orf04569; orf04569; orf04569; orf04569	-	-	-	-	-	-	-	-		-	orf00943	orf01913	orf02006	c2430	-	orf02815	-
Iron-regulated element	ireA	orf04564	orf03273	orf02443	-	-	-	-	-	orf04794		-	-	-	-	-	-	-	-	-	-	-	-		-	-	orf01907	orf02012	c2420	-	orf02826	-
Iron/manganese transport	sitA	orf01183	orf01171	orf04769	-	orf01276	orf01294	orf01241	orf02904	orf01465		orf01149	orf01172	-	-	-	-	-	-	-	-	-	-		-	-	orf00017	-	c1254	-	-	-
	sitB	orf01182	orf01170	orf04770	-	orf01275	orf01293	orf01240	orf02905	orf01464		orf01148	orf01171	-	-	-	-	-	-	-	-	-	-		-	orf03549	orf00016	-	c1253	-	-	-
	sitC	orf01181	orf01169	orf04771	-	orf01274	orf01292	orf01239	orf02906	orf01463		orf01147	orf01170	-	-	-	-	-	-	-	-	-	-		-	orf03550	orf00015	-	c1252	-	-	-
	sitD	orf01180	orf01168	orf04772	-	orf01273	orf01291	orf01238	orf02907	orf01462		orf01146	orf01169	-	-	-	-	-	-	-	-	-	-		-	orf03551	orf00014	-	c1251	-	-	-
Salmochelin siderophore	iroB	-	-	-	-	orf01079	orf01102	orf01046	-	orf01157		-	-	orf01370	orf01056; orf01056; orf01056; orf01056; orf01486; orf01486; orf01486; orf01486	orf01302	-	-	-	-	-	orf03165	-		-	-	orf00013	-	c1250	-	-	-
	iroC	-	-	-	-	orf01078	orf01101	orf01045	-	orf01156		-	-	-	-	-	-	-	-	-	-	-	-		-	-	-	orf02904	c1600	-	-	-
	iroD	-	-	-	-	orf01077	orf01100	orf01044	-	orf01155		-	-	-	-	-	-	-	-	-	-	orf03164	-		-	-	orf00034; orf02616	orf02905	c1599	-	orf03549	-
	iroE	-	-	-	-	orf01076	orf01099	orf01043	-	orf01154		-	-	-	-	-	-	-	-	-	-	-	-		-	-	orf00035; orf02615	orf02906	c1598	-	orf03550	-
	iroN	-	-	-	-	orf01075	orf01098	orf01042	-	orf01153		-	-	-	-	-	-	-	-	-	-	-	-		-	-	orf00036; orf02614	orf02907	c1597	-	orf03551	-
Yersiniabactin siderophore	fyuA	orf02034	orf02083	orf00051	-	orf02171	orf02146	orf02049	orf02003	orf02254		orf01956	orf01971	-	-	-	orf02894	-	orf02183	-	-	orf01934	orf02203		-	orf02812	-	-	c5174	-	-	-
	irp1	orf02030	orf02078	orf00047	-	orf02167	orf02142	orf02045	orf02007	orf02249		orf01952	orf01967	-	-	-	orf02890	-	orf02179	-	-	orf01938	orf02199		-	-	orf00918	orf00269	c4308	-	orf00949	-
	irp2	orf02029	orf02077	orf00046	-	orf02165	orf02141	orf02044	orf02008	orf02244		orf01951	orf01966	-	-	-	orf02889	-	orf02178	-	-	orf01939	orf02198		-	-	orf00917	orf00270	c4307	-	orf00950	-
	ybtA	orf02027	orf02076	orf00045	-	orf02164	orf02140	orf02043	orf02009	orf02243		orf01950	orf01965	-	-	-	orf02888	-	orf02177	-	-	orf01940	orf02197		-	orf02822	orf00920	orf00266	c4313	-	orf00947	-
	ybtE	orf02033	orf02082	orf00050	-	orf02170	orf02145	orf02048	orf02004	orf02252		orf01955	orf01970	-	-	-	orf02893	-	orf02182	-	-	orf01935	orf02202		-	orf02813	orf00922	orf00262	c4317	-	orf00942	-
	ybtP	orf02026	orf02075	orf00044	-	orf02163	orf02139	orf02042	orf02010	orf02242		orf01949	orf01964	-	-	-	orf02887	-	orf02176	-	-	orf01941	orf02196		-	orf02823	orf00921	orf00265	c4314	-	orf00946	-
	ybtQ	orf02025	orf02074	orf00043	-	orf02162	orf02138	orf02041	orf02011	orf02241		orf01948	orf01963	-	-	-	orf02886	-	orf02175	-	-	orf01942	orf02195		-	orf02824	-	orf00264	c4315	-	orf00944	-
	ybtS	orf02023	orf02072	orf00041	-	orf02160	orf02136	orf02039	orf02013	orf02239		orf01946	orf01961	-	-	-	orf02884	-	orf02173	-	-	orf01944	orf02193		-	orf02827	-	orf00263	c4316	-	orf00943	-
	ybtT	orf02032	orf02081	orf00049	-	orf02169	orf02144	orf02047	orf02005	orf02251		orf01954	orf01969	-	-	-	orf02892	-	orf02181	-	-	orf01936	orf02201		-	orf02814	orf00040	orf00889	c3627	-	orf01611	-
	ybtU	orf02031	orf02080	orf00048	-	orf02168	orf02143	orf02046	orf02006	orf02250		orf01953	orf01968	-	-	-	orf02891	-	orf02180	-	-	orf01937	orf02200		-	orf02815	-	orf00890	c3626	-	orf01610	-
	ybtX	orf02024	orf02073	orf00042	-	orf02161	orf02137	orf02040	orf02012	orf02240		orf01947	orf01962	-	-	-	orf02885	-	orf02174	-	-	orf01943	orf02194		-	orf02826	orf00041	orf00891	c3625	-	orf01609	-
EspB	espB	-	-	-	-	-	-	-	-	-		-	-	orf04635	orf04750; orf04750; orf04750; orf04750	orf03793	orf05410	-	-	-	-	-	-		-	-	orf00042	orf00893	c3624	-	orf01608	-
EspF	espF	-	-	-	-	-	-	-	-	-		-	-	orf04632	orf04747; orf04747; orf04747; orf04747	orf03790	-	-	-	-	-	-	-		-	-	orf00043	orf00894	c3623	-	orf01606	-
EspG	espG	-	-	-	-	-	-	-	-	-		-	-	orf04667	orf04782; orf04782; orf04782; orf04782	orf03787	orf05376	-	-	-	-	-	-		-	-	-	-	-	-	-	-
EspH	espH	-	-	-	-	-	-	-	-	-		-	-	-	-	orf03804	orf05400	-	-	-	-	-	-		-	-	-	-	-	-	-	-
Mitochondria-associated protein Map	map	-	-	-	-	-	-	-	-	-		-	-	orf04643	orf04758; orf04758; orf04758; orf04758	orf03802	orf05402	-	-	-	-	-	-		-	-	-	-	-	-	-	-
SepZ/EspZ	sepZ	-	-	-	-	-	-	-	-	-		-	-	-	-	-	orf05394	-	-	-	-	-	-		-	-	-	-	-	-	-	-
Tir	tir	-	-	-	-	-	-	-	-	-		-	-	orf04642	orf04757; orf04757; orf04757; orf04757	orf03801	orf05403	-	-	-	-	-	-		-	-	-	-	-	-	-	-
Cell-cycle-inhibitory factor Cif	cif	-	-	-	-	-	-	-	-	-		-	-	-	-	-	-	-	-	-	-	-	-		-	-	-	-	-	-	-	-
EspFu/TccP (Tir cytoskeleton coupling protein)	espFu/tccP	-	-	-	-	-	-	-	-	-		-	-	orf01134	orf02861; orf02861; orf02861; orf02861	orf01110	orf01188	-	-	-	-	-	-		-	-	-	-	-	-	-	-
EspG2 (EPEC EspC island)	espG2	-	-	-	-	-	-	-	-	-		-	-	-	-	-	-	-	-	-	-	-	-		-	-	-	-	-	-	-	-
EspJ	espJ	-	-	-	-	-	-	-	-	-		-	-	orf02732	orf02859; orf02859; orf02859; orf02859	orf00854	orf00917	-	-	-	-	-	-		-	-	-	-	-	-	-	-
EspK	espK	-	-	-	-	-	-	-	-	-		-	-	orf01569	orf01686; orf01686; orf01686; orf01686	orf01496	orf01555; orf03706	-	-	-	-	-	-		-	-	-	-	-	-	-	-
EspL1	espL1	-	-	-	orf01778	-	-	orf01785	orf02361	orf01956		orf01695	orf01711	orf02434	orf02562; orf02562; orf02562; orf02562	orf02258	orf02512	orf01840	orf01829; orf01830	orf01840	orf01714	orf02282	orf01880		orf01709; orf01710	orf03179	-	-	-	-	-	-
EspL2	espL2	-	-	-	-	-	-	-	-	-		-	-	orf03904	orf04022; orf04022; orf04022; orf04022	orf03780; orf05112; orf05113	orf05424	-	-	-	-	-	-		-	-	-	-	-	-	-	-
EspL4	espL4	-	-	-	orf04130	-	-	-	-	-		-	-	orf05030	orf05149; orf05149; orf05149; orf05149	orf04916	orf05236	orf04345	orf04492	orf04345	orf04067	orf04788	orf04437		orf03989	orf00206	-	-	-	-	-	-
EspM1	espM1	-	-	-	-	-	-	-	-	-		-	-	orf01815	orf02335; orf02335; orf02335; orf02335	orf02021	orf01833	-	-	-	-	-	-		-	-	-	-	-	-	-	-
EspM2	espM2	-	-	-	-	-	-	-	-	-		-	-	orf03517	-	-	-	-	-	-	-	-	-		-	-	-	-	-	-	-	-
EspN	espN	-	-	-	-	-	-	-	-	-		-	-	orf01563	orf01680; orf01680; orf01680; orf01680	orf01494	orf03707	-	-	-	-	-	-		-	-	-	-	-	-	-	-
EspO1-1	espO1-1	-	-	-	-	-	-	-	-	-		-	-	-	-	-	-	-	-	-	-	-	-		-	-	-	-	-	-	-	-
EspO1-2	espO1-2	-	-	-	-	-	-	-	-	-		-	-	-	-	-	-	-	-	-	-	-	-		-	-	-	-	-	-	-	-
EspR1	espR1	-	-	-	orf01508	-	-	-	-	-		-	-	orf02076	orf02072; orf02072; orf02072; orf02072	orf01896	orf02091	orf01564	orf01605	orf01564	orf01462	orf02633	orf01598		orf01459	orf03442	-	-	-	-	-	-
EspR3	espR3	-	-	-	-	-	-	-	-	-		-	-	orf02692	orf02819; orf02819; orf02819; orf02819	-	-	-	-	-	-	-	-		-	-	-	-	-	-	-	-
EspR4	espR4	-	-	-	-	-	-	-	-	-		-	-	orf02694	orf02821; orf02821; orf02821; orf02821	-	-	-	-	-	-	-	-		-	-	-	-	-	-	-	-
EspV	espV	-	-	-	-	-	-	-	-	-		-	-	-	-	-	-	-	-	-	-	-	-		-	-	-	-	-	-	-	-
EspW	espW	-	-	-	-	-	-	-	-	-		-	-	orf03519	orf03635; orf03635; orf03635; orf03635	orf05016	orf01658	-	-	-	-	-	-		-	-	-	-	-	-	-	-
EspX1	espX1	-	-	-	orf00019	-	-	-	-	-		-	-	orf00022	orf00024; orf00024; orf00024; orf00024	orf00019	orf00019	orf00019	orf00020	orf00019	orf00067	orf04304	orf00020		-	-	-	-	-	-	-	-
EspX2	espX2	-	-	-	-	-	-	-	-	-		-	-	orf00892	orf00890; orf00890; orf00890; orf00890	-	-	-	-	-	-	-	-		-	-	-	-	-	-	-	-
EspX4	espX4	-	-	-	orf04166	-	-	-	-	-		-	-	orf05115	orf05180; orf05180; orf05180; orf05180	orf04952	orf05273	orf04374	orf04515	orf04374	orf04103	orf04760	orf04465		orf04014	orf00171	-	-	-	-	-	-
EspX5	espX5	-	-	-	orf04216	-	-	-	-	-		-	-	orf05144	orf05210; orf05210; orf05210; orf05210	orf05041; orf05042	orf05306; orf05307	orf04404	orf04606	orf04404	orf04136	orf04729	orf04495		orf04045	orf00135	-	-	-	-	-	-
EspX6	espX6	-	-	-	-	-	-	-	-	-		-	-	orf05403	orf05468; orf05468; orf05468; orf05468	-	-	-	-	-	-	-	-		-	-	-	-	-	-	-	-
EspX7	espX7	-	-	-	-	-	-	-	-	-		-	-	orf01562	orf01679; orf01679; orf01679; orf01679	orf01493	orf03708	-	-	-	-	-	-		-	-	-	-	-	-	-	-
EspY1	espY1	-	-	-	-	-	-	-	-	-		-	-	orf00059	orf00061; orf00061; orf00061; orf00061	-	-	-	orf00055	-	-	-	-		orf00051	orf05231	-	-	-	-	-	-
EspY2	espY2	-	-	-	-	-	-	-	-	-		-	-	orf00071	orf00073; orf00073; orf00073; orf00073	-	-	-	-	-	-	-	-		-	orf05217	-	-	-	-	-	-
EspY3	espY3	-	-	-	-	-	-	-	-	-		-	-	orf00475	orf00477; orf00477; orf00477; orf00477	-	-	-	-	-	-	-	-		-	orf04832	-	-	-	-	-	-
EspY4	espY4	-	-	-	-	-	-	-	-	-		-	-	orf04731	orf04846; orf04846; orf04846; orf04846	-	-	-	-	-	-	-	-		-	-	-	-	-	-	-	-
EspY5	espY5	-	-	-	-	-	-	-	-	-		-	-	orf04734	orf04849; orf04849; orf04849; orf04849	-	-	-	-	-	-	-	-		-	-	-	-	-	-	-	-
LifA/Efa1	lifA/efa1	-	-	-	-	-	-	-	-	-		-	-	orf03909; orf03910	orf04027; orf04027; orf04027; orf04027; orf04028; orf04028; orf04028; orf04028	orf05108	orf05420	-	-	-	-	-	-		-	-	-	-	-	-	-	-
NleA	nleA	-	-	-	-	-	-	-	-	-		-	-	orf01807	orf02343; orf02343; orf02343; orf02343	orf02989	orf01828; orf03190	-	-	-	-	-	-		-	-	-	-	-	-	orf04832	-
NleB1	nleB1	-	-	-	-	-	-	-	-	-		-	-	orf03906	orf04024; orf04024; orf04024; orf04024	orf03781; orf05111	orf05423	-	-	-	-	-	-		-	-	-	-	-	-	orf05217	-
NleB2-1	nleB2-1	-	-	-	-	-	-	-	-	-		-	-	orf00862	orf00860; orf00860; orf00860; orf00860	-	-	-	-	-	-	-	-		-	-	-	-	-	-	orf05231	orf00051
NleB2-2	nleB2-2	-	-	-	-	-	-	-	-	-		-	-	-	-	-	-	-	-	-	-	-	-		-	-	-	-	-	-	-	-
NleC	nleC	-	-	-	-	-	-	-	-	-		-	-	orf00863	orf00861; orf00861; orf00861; orf00861	orf02424; orf02591	orf02241	-	-	-	-	-	-		-	-	-	-	-	-	-	-
NleD	nleD	-	-	-	-	-	-	-	-	-		-	-	-	-	-	-	-	-	-	-	-	-		-	-	-	-	-	orf04216	orf00135	orf04045
NleE-1	nleE-1	-	-	-	-	-	-	-	-	-		-	-	orf03907	orf04025; orf04025; orf04025; orf04025	orf03782; orf05110	orf05422	-	-	-	-	-	-		-	-	-	-	-	orf04166	orf00171	orf04014
NleE-2	nleE-2	-	-	-	-	-	-	-	-	-		-	-	-	-	-	-	-	-	-	-	-	-		-	-	-	-	-	-	-	-
NleF	nleF	-	-	-	-	-	-	-	-	-		-	-	-	-	-	-	-	-	-	-	-	-		-	-	-	-	-	orf00019	-	-
NleG-1	nleG-1	-	-	-	-	-	-	-	-	-		-	-	orf01814	orf02336; orf02336; orf02336; orf02336	-	-	-	-	-	-	-	-		-	-	-	-	-	-	-	-
NleG-2	nleG-2	-	-	-	-	-	-	-	-	-		-	-	-	-	-	-	-	-	-	-	-	-		-	-	-	-	-	-	-	-
NleG-3	nleG-3	-	-	-	-	-	-	-	-	-		-	-	-	-	-	orf01656	-	-	-	-	-	-		-	-	-	-	-	-	-	-
NleG2-2	nleG2-2	-	-	-	-	-	-	-	-	-		-	-	-	-	-	-	-	-	-	-	-	-		-	-	-	-	-	-	-	-
NleG2-3	nleG2-3	-	-	-	-	-	-	-	-	-		-	-	-	-	-	-	-	-	-	-	-	-		-	-	-	-	-	orf01508	orf03442	orf01459
NleG2-4	nleG2-4	-	-	-	-	-	-	-	-	-		-	-	orf02235	orf01918; orf01918; orf01918; orf01918	-	orf01655	-	-	-	-	-	-		-	-	-	-	-	-	-	-
NleG5-1	nleG5-1	-	-	-	-	-	-	-	-	-		-	-	orf01992	orf02156; orf02156; orf02156; orf02156	orf01798	orf01995	-	-	-	-	-	-		-	-	-	-	-	-	-	-
NleG5-2	nleG5-2	-	-	-	-	-	-	-	-	-		-	-	orf02159	orf01989; orf01989; orf01989; orf01989	-	-	-	-	-	-	-	-		-	-	-	-	-	-	-	-
NleG6-1	nleG6-1	-	-	-	-	-	-	-	-	-		-	-	-	-	-	-	-	-	-	-	-	-		-	-	-	-	-	-	-	-
NleG6-2	nleG6-2	-	-	-	-	-	-	-	-	-		-	-	-	-	-	-	-	-	-	-	-	-		-	-	-	-	-	-	-	-
NleG6-3	nleG6-3	-	-	-	-	-	-	-	-	-		-	-	orf03520	orf03636; orf03636; orf03636; orf03636	-	-	-	-	-	-	-	-		-	-	-	-	-	orf04130	orf00206	orf03989
NleG7	nleG7	-	-	-	-	-	-	-	-	-		-	-	orf02234	orf01919; orf01919; orf01919; orf01919	orf01985	orf02632	-	-	-	-	-	-		-	-	-	-	-	-	-	-
NleG8-2	nleG8-2	-	-	-	-	-	-	-	-	-		-	-	-	-	-	-	-	-	-	-	-	-		-	-	orf02079	orf02361	-	orf01778	orf03179	orf01709; orf01710
NleH1-1	nleH1-1	-	-	-	-	-	-	-	-	-		-	-	orf00864	orf00862; orf00862; orf00862; orf00862	orf00850	orf00909	-	-	-	-	-	-		-	-	-	-	-	-	-	-
NleH1-2	nleH1-2	-	-	-	-	-	-	-	-	-		-	-	orf01809	orf02341; orf02341; orf02341; orf02341	orf02024	orf01830	-	-	-	-	-	-		-	-	-	-	-	-	-	-
TccP2	tccP2	-	-	-	-	-	-	-	-	-		-	-	orf02734	orf01253; orf01253; orf01253; orf01253	-	-	-	-	-	-	-	-		-	-	-	-	-	-	-	-
AggR	aggR	-	-	-	-	-	-	-	-	-		-	-	-	-	-	-	-	-	-	-	-	-		-	-	-	-	-	-	-	-
AAI/SCI-II T6SS	aaiA	-	-	-	-	-	-	-	-	-		-	-	-	-	-	-	-	-	-	-	orf00890	orf03274		-	-	-	-	-	-	-	-
	aaiB	-	-	-	-	-	-	-	-	-		-	-	-	-	-	-	-	-	-	-	orf00891	orf03273		-	-	-	-	-	-	-	-
	aaiC/hcp	-	-	-	-	-	-	-	-	-		-	-	-	-	-	-	-	-	-	-	orf00892	orf03272		-	-	-	orf02155	-	-	-	-
	aaiD	-	-	-	-	-	-	-	-	-		-	-	-	-	-	-	-	-	-	-	orf00893	orf03271		-	-	-	orf01126	c3385	-	-	-
	aaiE	-	-	-	-	-	-	-	-	-		-	-	-	-	-	-	-	-	-	-	orf00894	orf03270		-	-	orf01206	orf01125	c3386	-	-	-
	aaiF	-	-	-	-	-	-	-	-	-		-	-	-	-	-	-	-	-	-	-	orf00895	orf03269		-	-	orf01207	orf01124	c3387	-	-	-
	aaiH	-	-	-	-	-	-	-	-	-		-	-	-	-	-	-	-	-	-	-	orf00897	orf03267		-	-	-	orf01123	c3388	-	-	-
	aaiI	-	-	-	-	-	-	-	-	-		-	-	-	-	-	-	-	-	-	-	-	-		-	-	orf01208	orf01122	c3389	-	-	-
	aaiJ	-	-	-	-	-	-	-	-	-		-	-	-	-	-	-	-	-	-	-	orf00898	orf03266		-	-	-	orf01121	c3391	-	-	-
	aaiK	-	-	-	-	-	-	-	-	-		-	-	-	-	-	-	-	-	-	-	orf00899	orf03265		-	-	orf01209	orf01120	c3392	-	-	-
	aaiL	-	-	-	-	-	-	-	-	-		-	-	-	-	-	-	-	-	-	-	orf00900	orf03264		-	-	-	-	-	-	-	-
	aaiM	-	-	-	-	-	-	-	-	-		-	-	-	-	-	-	-	-	-	-	-	orf03263		-	-	-	-	-	-	-	-
	aaiN	-	-	-	-	-	-	-	-	-		-	-	-	-	-	-	-	-	-	-	orf00901	orf03262		-	-	orf01210	orf01113; orf01119	c3393	-	-	-
	clpV/aaiP	-	-	-	-	-	-	-	-	-		-	-	-	-	-	-	-	-	-	-	orf00903	orf03260		-	-	-	-	-	-	-	-
	icmF/aaiO	-	-	-	-	-	-	-	-	-		-	-	-	-	-	-	-	-	-	-	orf00902	orf03261		-	-	-	-	-	-	-	-
	vgrG	-	-	-	-	-	-	-	-	-		-	-	-	-	-	-	-	-	-	-	orf00896	orf03268		-	-	-	-	-	-	-	-
ABC transporter for dispersin	aatA	-	-	-	-	-	-	-	-	-		-	-	-	-	-	-	-	-	-	-	-	-		-	-	-	-	c3396	-	-	-
	aatB	-	-	-	-	-	-	-	-	-		-	-	-	-	-	-	-	-	-	-	-	-		-	-	-	-	-	-	-	-
	aatC	-	-	-	-	-	-	-	-	-		-	-	-	-	-	-	-	-	-	-	-	-		-	-	orf01216	orf01109	c3398	-	-	-
	aatD	-	-	-	-	-	-	-	-	-		-	-	-	-	-	-	-	-	-	-	-	-		-	-	orf01217	orf01108	c3399	-	-	-
	aatP	-	-	-	-	-	-	-	-	-		-	-	-	-	-	-	-	-	-	-	-	-		-	-	-	-	-	-	-	-
ACE T6SS	Undetermined1	-	orf00231	orf03028	-	orf00227	orf00228	orf00228	orf03875	-		orf00229	orf00228	orf00231	orf00233; orf00233; orf00233; orf00233	orf00231	-	orf00226	-	orf00226	-	orf04092	orf00231		-	orf05045	orf01219	orf01102	c3400	-	-	-
	Undetermined2	orf00272	orf00239	orf03037	-	orf00236	orf00236	orf00236	orf03867	-		orf00241	orf00236	-	-	-	-	-	-	-	-	-	-		-	-	orf01220	orf01101	-	-	-	-
	aec11	-	-	-	-	-	-	-	-	-		-	-	-	-	-	-	-	-	-	-	-	-		-	-	-	orf01100	c3401	-	-	-
	aec14	orf00271	orf00238	orf03036	-	orf00235	orf00235	orf00235	orf03868	-		orf00240	-	-	-	-	-	-	-	-	-	-	-		-	-	-	orf01099	c3402	-	-	-
	aec15	orf00270; orf01508	orf00237; orf01543	orf03035; orf04511	orf00574; orf01494	orf00234; orf01598	orf00234; orf01609	orf00234; orf01551	orf02584; orf03869	orf01729; orf01734		orf00235; orf00239; orf01412; orf01420	orf00233; orf01432; orf01440	orf00239; orf00618; orf02059	orf00241; orf00241; orf00241; orf00241; orf00619; orf00619; orf00619; orf00619; orf02089; orf02089; orf02089; orf02089	orf00240; orf00603; orf01882	orf00648; orf02078	orf00234; orf00548; orf01550	orf00622; orf01589	orf00234; orf00548; orf01550	orf01448	orf02646; orf03765; orf04083	orf00239; orf00560; orf01585		-	orf04685; orf05037	-	-	-	-	-	-
	aec16	orf00269	orf00235	orf03033	-	orf00232	orf00232	orf00232	orf03871	-		orf00233	orf00232	orf00237	orf00239; orf00239; orf00239; orf00239	orf00238	-	orf00232	-	orf00232	-	orf04085	orf00237		-	orf05039	-	-	-	-	-	-
	aec17	orf00268	orf00234	orf03032	-	orf00231	orf00231	orf00231	orf03872	-		orf00232	orf00231	orf00235	orf00237; orf00237; orf00237; orf00237	orf00235	-	orf00230	-	orf00230	-	orf04088	orf00235		-	orf05041	-	-	-	-	-	-
	aec18	orf00267	orf00233	-	-	orf00230	orf00230	orf00230	orf03873	-		orf00231	orf00230	orf00233	orf00235; orf00235; orf00235; orf00235	orf00233	-	orf00228	-	orf00228	-	orf04090	orf00233		-	orf05043	-	-	-	-	-	-
	aec19	orf00266	orf00232	orf03029	-	orf00229	orf00229	orf00229	orf03874	-		orf00230	orf00229	orf00232	orf00234; orf00234; orf00234; orf00234	orf00232	-	orf00227	-	orf00227	-	orf04091	orf00232		-	orf05044	-	-	-	-	-	-
	aec22	orf00263	orf00230	orf03027	-	orf00226	orf00227	orf00227	orf03876	-		orf00228	orf00227	orf00230	orf00232; orf00232; orf00232; orf00232	orf00230	-	orf00225	-	orf00225	-	orf04093	orf00230		-	orf05046	-	-	-	-	-	-
	aec23	orf00262	orf00229	orf03026	-	orf00225	orf00226	orf00226	orf03877	-		orf00227	orf00226	orf00229	orf00231; orf00231; orf00231; orf00231	orf00228	-	orf00224	-	orf00224	-	orf04094	orf00229		-	orf05047	-	-	-	-	-	-
	aec24	orf00261	orf00228	orf03025	-	orf00224	orf00225	orf00225	orf03878	-		orf00226	orf00225	orf00228	orf00230; orf00230; orf00230; orf00230	orf00227	orf00232	orf00223	-	orf00223	-	orf04095	orf00228		-	orf05048	-	-	-	-	-	-
	aec25	orf00260	orf00227	orf03024	-	orf00223	orf00224	orf00224	orf03879	-		orf00225	orf00224	orf00227	orf00229; orf00229; orf00229; orf00229	orf00226	orf00230	orf00222	-	orf00222	-	orf04096	orf00227		-	orf05049	-	-	-	-	-	-
	aec26	orf00259	orf00226	orf03023	-	orf00222	orf00223	orf00223	orf03880	-		orf00224	orf00223	orf00226	orf00228; orf00228; orf00228; orf00228	orf00225	orf00229	orf00221	-	orf00221	-	orf04097	orf00226		-	orf05050	-	-	-	-	-	-
	aec27/clpV	orf00258	orf00225	orf03022	-	orf00221	orf00222	orf00222	orf03881	-		orf00223	orf00222	orf00225	orf00227; orf00227; orf00227; orf00227	orf00224	orf00228	orf00220	-	orf00220	-	orf04098	orf00225		-	orf05051	-	-	-	-	-	-
	aec28	orf00257	orf00224	orf03021	-	orf00220	orf00221	orf00221	orf03882	-		orf00222	orf00221	orf00224	orf00226; orf00226; orf00226; orf00226	orf00223	orf00227	orf00219	-	orf00219	-	orf04099	orf00224		-	-	-	-	-	-	-	-
	aec29	orf00256	orf00223	orf03020	-	orf00219	orf00220	orf00220	orf03883	-		orf00221	orf00220	orf00222	orf00224; orf00224; orf00224; orf00224	orf00222	-	orf00218	-	orf00218	-	orf04100	orf00223		-	orf05054	-	-	-	-	-	-
	aec30	orf00255	orf00222	orf03019	-	orf00218	orf00219	orf00219	orf03884	-		orf00220	orf00219	orf00221	orf00223; orf00223; orf00223; orf00223	orf00220	orf00224	orf00217	-	orf00217	-	orf04101	orf00222		-	orf05055	-	-	-	-	-	-
	aec31	orf00254	orf00221	orf03018	-	-	orf00218	orf00218	orf03885	-		orf00219	orf00218	orf00220	orf00222; orf00222; orf00222; orf00222	orf00219	orf00223	orf00216	-	orf00216	orf00270	orf04102	orf00221		-	orf05056	-	-	-	-	-	-
	aec32	orf00253	orf00220	orf03017	orf00219	orf00215	orf00217	orf00217	orf03886	-		orf00218	orf00217	-	-	orf00218	orf00222	orf00215	-	orf00215	orf00269	orf04103	orf00220		-	-	-	-	-	-	-	-
	aec7	orf00276	-	-	-	orf00239	orf00239	-	orf03864	-		-	-	-	-	-	-	-	-	-	-	-	-		-	-	-	-	-	-	-	-
	aec8	orf00275	-	-	-	-	-	-	-	-		-	-	-	-	-	-	-	-	-	-	-	-		-	-	-	-	-	-	-	-
LEE locus encoded TTSS	--	-	-	-	-	-	-	-	-	-		-	-	-	-	-	orf05413	-	-	-	-	-	-		-	-	-	-	-	-	-	-
	--	-	-	-	-	-	-	-	-	-		-	-	orf04650	orf04765; orf04765; orf04765; orf04765	orf03809	orf05395	-	-	-	-	-	-		-	-	-	-	-	-	-	-
	--	-	-	-	-	-	-	-	-	-		-	-	orf04664	orf04779; orf04779; orf04779; orf04779	orf03820	orf05379	-	-	-	-	-	-		-	-	-	-	-	-	-	-
	--	-	-	-	-	-	-	-	-	-		-	-	orf04665	orf04780; orf04780; orf04780; orf04780	orf03821	orf05378	-	-	-	-	-	-		-	-	-	-	-	-	-	-
	--	-	-	-	-	-	-	-	-	-		-	-	orf04668	orf04783; orf04783; orf04783; orf04783	orf03786	orf05375	-	-	-	-	-	-		-	-	-	-	-	-	-	-
	cesD2	-	-	-	-	-	-	-	-	-		-	-	orf04634	orf04749; orf04749; orf04749; orf04749	orf03792	orf05411	-	-	-	-	-	-		-	-	-	-	-	-	-	-
	cesD	-	-	-	-	-	-	-	-	-		-	-	-	-	-	-	-	-	-	-	-	-		-	-	-	-	-	-	-	-
	cesF	-	-	-	-	-	-	-	-	-		-	-	orf04644	orf04759; orf04759; orf04759; orf04759	orf03803	-	-	-	-	-	-	-		-	-	-	-	-	-	-	-
	cesT	-	-	-	-	-	-	-	-	-		-	-	orf04641	orf04756; orf04756; orf04756; orf04756	orf03800	orf05404	-	-	-	-	-	-		-	-	-	-	-	-	-	-
	escC	-	-	-	-	-	-	-	-	-		-	-	orf04654	orf04769; orf04769; orf04769; orf04769	orf03811	orf05390	-	-	-	-	-	-		-	-	-	-	-	-	-	-
	escD	-	-	-	-	-	-	-	-	-		-	-	orf04639	orf04754; orf04754; orf04754; orf04754	orf03798	orf05406	-	-	-	-	-	-		-	-	-	-	-	-	-	-
	escF	-	-	-	-	-	-	-	-	-		-	-	orf04633	orf04748; orf04748; orf04748; orf04748	orf03791	orf05412	-	-	-	-	-	-		-	-	-	-	-	-	-	-
	escI	-	-	-	-	-	-	-	-	-		-	-	-	-	-	orf05393	-	-	-	-	-	-		-	-	-	-	-	-	-	-
	escJ	-	-	-	-	-	-	-	-	-		-	-	orf04652	orf04767; orf04767; orf04767; orf04767	orf03810	orf05392	-	-	-	-	-	-		-	-	-	-	-	-	-	-
	escK	-	-	-	-	-	-	-	-	-		-	-	orf04663	orf04778; orf04778; orf04778; orf04778	orf03819	-	-	-	-	-	-	-		-	-	-	-	-	-	-	-
	escL	-	-	-	-	-	-	-	-	-		-	-	orf04662	orf04777; orf04777; orf04777; orf04777	orf03818	orf05381	-	-	-	-	-	-		-	-	-	-	-	-	-	-
	escN	-	-	-	-	-	-	-	-	-		-	-	orf04648	orf04763; orf04763; orf04763; orf04763	orf03807	orf05397	-	-	-	-	-	-		-	-	-	-	-	-	-	-
	escO	-	-	-	-	-	-	-	-	-		-	-	orf04647	orf04762; orf04762; orf04762; orf04762	orf03806	orf05398	-	-	-	-	-	-		-	-	-	-	-	-	-	-
	escP	-	-	-	-	-	-	-	-	-		-	-	-	-	-	-	-	-	-	-	-	-		-	-	-	-	-	-	-	-
	escR	-	-	-	-	-	-	-	-	-		-	-	orf04661	orf04776; orf04776; orf04776; orf04776	orf03817	orf05382	-	-	-	-	-	-		-	-	-	-	-	-	-	-
	escS	-	-	-	-	-	-	-	-	-		-	-	orf04660	orf04775; orf04775; orf04775; orf04775	orf03816	orf05383	-	-	-	-	-	-		-	-	-	-	-	-	-	-
	escT	-	-	-	-	-	-	-	-	-		-	-	orf04659	orf04774; orf04774; orf04774; orf04774	orf03815	orf05384	-	-	-	-	-	-		-	-	orf02963	orf03875	-	-	orf05045	-
	escU	-	-	-	-	-	-	-	-	-		-	-	orf04658	orf04773; orf04773; orf04773; orf04773	orf03814	orf05385	-	-	-	-	-	-		-	-	orf02968	orf03867	-	-	-	-
	escV	-	-	-	-	-	-	-	-	-		-	-	orf04649	orf04764; orf04764; orf04764; orf04764	orf03808	orf05396	-	-	-	-	-	-		-	-	orf02969	-	-	-	-	-
	espA	-	-	-	-	-	-	-	-	-		-	-	orf04637	orf04752; orf04752; orf04752; orf04752	orf03796	orf05408	-	-	-	-	-	-		-	-	orf02967	orf03868	-	-	-	-
	espB	-	-	-	-	-	-	-	-	-		-	-	-	-	-	-	-	-	-	-	-	-		-	-	orf02196; orf02965	orf02584; orf03869	-	orf00574; orf01494	orf04685; orf05037	-
	espD	-	-	-	-	-	-	-	-	-		-	-	orf04636	orf04751; orf04751; orf04751; orf04751	orf03795	orf05409	-	-	-	-	-	-		-	-	-	orf03871	-	-	orf05039	-
	etgA	-	-	-	-	-	-	-	-	-		-	-	orf04657	orf04772; orf04772; orf04772; orf04772	orf03813	orf05386	-	-	-	-	-	-		-	-	-	orf03872	-	-	orf05041	-
	glrA	-	-	-	-	-	-	-	-	-		-	-	-	-	-	orf05388	-	-	-	-	-	-		-	-	orf02964	orf03873	-	-	orf05043	-
	glrR	-	-	-	-	-	-	-	-	-		-	-	orf04656	orf04771; orf04771; orf04771; orf04771	orf03812	orf05387	-	-	-	-	-	-		-	-	-	orf03874	-	-	orf05044	-
	ler	-	-	-	-	-	-	-	-	-		-	-	orf04666	orf04781; orf04781; orf04781; orf04781	orf03822	orf05377	-	-	-	-	-	-		-	-	orf02962	orf03876	-	-	orf05046	-
	sepD	-	-	-	-	-	-	-	-	-		-	-	-	-	-	-	-	-	-	-	-	-		-	-	orf02961	orf03877	-	-	orf05047	-
	sepL	-	-	-	-	-	-	-	-	-		-	-	orf04638	orf04753; orf04753; orf04753; orf04753	orf03797	orf05407	-	-	-	-	-	-		-	-	-	orf03878	-	-	orf05048	-
	sepQ	-	-	-	-	-	-	-	-	-		-	-	orf04646	orf04761; orf04761; orf04761; orf04761	orf03805	orf05399	-	-	-	-	-	-		-	-	-	orf03879	-	-	orf05049	-
SCI-I T6SS	Undetermined (SCI-I T6SS)1	orf03019	orf03063	orf00975	-	orf03129	orf03174	orf02986	orf01126	orf03143		orf02796	orf02775	-	-	-	-	orf03000	orf04114	orf03000	-	orf00876	orf03317		-	-	orf02959	orf03880	-	-	orf05050	-
	Undetermined (SCI-I T6SS)2	orf03020	orf03064	orf00976	-	orf03130	orf03175	orf02987	orf01125	orf03144		orf02797	orf02776	-	-	-	-	orf03001	-	orf03001	-	orf00877	orf03316		-	-	orf02958	orf03881	-	-	orf05051	-
	Undetermined (SCI-I T6SS)3	orf03021	orf03065	orf00977	-	orf03131	orf03176	orf02988	orf01124	orf03145		orf02798	orf02777	-	-	-	-	orf03002	-	orf03002	-	-	orf03315		-	-	orf02957	orf03882	-	-	-	-
	Undetermined (SCI-I T6SS)4	orf03022	orf03066	orf00978	-	orf03132	orf03177	orf02989	orf01123	orf03146		orf02799	orf02778	-	-	-	-	orf03003	-	orf03003	-	-	orf03314		-	-	orf02956	orf03883	-	-	orf05054	-
	Undetermined (SCI-I T6SS)5	orf03023	orf03067	orf00979	-	orf03133	orf03178	orf02990	orf01122	orf03147		orf02800	orf02779	-	-	-	-	orf03004	-	orf03004	-	-	orf03313		-	-	orf02955	orf03884	-	-	orf05055	-
	Undetermined (SCI-I T6SS)6	orf03024	orf03068	orf00980	-	orf03134	orf03179	orf02991	orf01121	orf03148		orf02801	orf02780	-	-	-	-	orf03005	-	orf03005	-	-	orf03312		-	-	orf02953	orf03885	-	-	orf05056	-
	Undetermined (SCI-I T6SS)7	orf03025	orf03069	orf00981	-	orf03135	orf03180	orf02992	orf01120	orf03149		orf02803	orf02782	-	-	-	-	orf03006	-	orf03006	-	-	orf03310		-	-	-	orf03886	-	orf00219	-	-
	--	-	-	-	-	-	-	-	-	-		-	-	-	-	-	-	-	-	-	-	-	orf03309		-	-	-	orf03864	-	-	-	-
	--	-	-	-	-	-	-	-	-	-		-	-	-	-	-	-	-	-	-	-	-	-		-	-	-	-	-	-	-	-
	Undetermined (SCI-I T6SS)8	orf03026	orf03070	orf00982	-	orf03136	orf03181	orf02993	orf01113; orf01119	orf03150		orf02804	orf02783	-	-	-	-	orf03007	-	orf03007	-	-	orf03308		-	-	-	-	-	-	-	-
	--	-	-	-	-	-	-	-	-	-		-	-	-	-	-	-	-	-	-	-	-	orf03307		-	-	-	-	-	-	-	-
	--	-	-	-	-	-	-	-	-	-		-	-	-	-	-	-	-	-	-	-	-	orf03306		-	-	-	-	-	-	-	-
	--	-	-	-	-	-	-	-	-	-		-	-	-	-	-	-	-	-	-	-	-	orf03304		-	-	-	-	-	-	-	-
	Undetermined (SCI-I T6SS)9	-	-	-	-	-	-	-	-	orf03153		orf02807	orf02786	-	-	-	-	-	-	-	-	-	-		-	-	-	-	-	-	-	-
	--	-	-	-	-	-	-	-	-	-		-	-	-	-	-	-	-	-	-	-	-	orf03303		-	-	-	-	-	-	-	-
	Undetermined (SCI-I T6SS)10	orf03032	orf03077	orf00989	-	orf03143	orf03187	orf02999	orf01109	orf03155		orf02809	orf02788	-	-	-	-	-	-	-	-	-	orf03302		-	-	-	-	-	-	-	-
	Undetermined (SCI-I T6SS)11	orf03033	orf03080	orf00990	-	orf03144	orf03188	orf03000	orf01108	orf03156		orf02810	orf02789	-	-	-	-	-	-	-	-	-	orf03301		-	-	-	-	-	-	-	-
	--	-	-	-	-	-	-	-	-	-		-	-	-	-	-	-	-	-	-	-	-	orf03300		-	-	-	-	-	-	-	-
	Undetermined (SCI-I T6SS)12	orf03038	orf03085	orf00995	-	orf03149	orf03193	orf03005	orf01102	orf03157		orf02813	orf02792	-	-	-	-	-	-	-	-	-	orf03299		-	-	-	-	-	-	-	-
	Undetermined (SCI-I T6SS)13	orf03040	orf03086	orf00997	-	orf03150	orf03195	orf03007	orf01101	-		orf02814	orf02793	-	-	-	-	-	-	-	-	-	orf03298		-	-	-	-	-	-	-	-
	Undetermined (SCI-I T6SS)14	orf03041	orf03087	orf00998	-	orf03151	orf03196	orf03008	orf01100	orf03158		orf02815	orf02794	-	-	-	-	orf03010	-	orf03010	-	-	orf03296		-	-	-	-	-	-	-	-
	Undetermined (SCI-I T6SS)15	orf03042	orf03088	orf00999	-	orf03152	orf03197	orf03009	orf01099	orf03159		orf02816	orf02795	-	-	-	-	orf03011	-	orf03011	-	-	orf03295		-	-	-	-	-	-	-	-
	--	-	-	-	-	-	-	-	-	-		-	-	-	-	-	-	-	-	-	-	-	orf03294		-	-	-	-	-	-	-	-
	--	-	-	-	-	-	-	-	-	-		-	-	-	-	-	-	-	-	-	-	orf00878	orf03292		-	-	-	-	-	-	-	-
	--	-	-	-	-	-	-	-	-	-		-	-	-	-	-	-	-	-	-	-	orf00879	orf03291		-	-	-	-	-	-	-	-
	--	-	-	-	-	-	-	-	-	-		-	-	-	-	-	-	-	-	-	-	orf00880	-		-	-	-	-	-	-	-	-
	--	-	orf04615	-	-	orf04863	-	orf04614	-	orf04186		-	-	-	-	-	-	-	-	-	-	orf03148	orf03289		-	-	-	-	-	-	-	-
Flagella (cluster I)(Yersinia)	fliC	orf01937	-	orf04075	-	-	-	-	orf02155	-		-	-	-	-	-	-	-	-	-	-	-	-		-	-	-	-	-	-	-	-
Mxi-Spa TTSS effectors controlled by MxiE(Shigella)	ospG	-	-	-	-	-	-	-	-	-		-	-	-	-	orf01661	-	-	-	-	-	-	-		-	-	-	-	-	-	-	-
icm/dot type IVB locus(Yersinia)	--	-	-	-	-	-	-	-	-	-		-	-	-	-	-	-	-	-	-	-	-	-		-	-	-	-	-	-	-	-
Alpha-hemolysin	hlyA	-	-	-	-	orf04847	-	orf04598	orf00936	orf03318		-	-	-	-	-	-	-	-	-	-	-	-		-	-	-	-	-	-	-	-
	hlyB	-	-	-	-	orf04846	-	orf04597	orf00935	orf03319		-	-	-	-	-	-	-	-	-	-	-	-		-	-	-	-	-	-	-	-
	hlyC	-	-	-	-	orf04848	-	orf04599	orf00937	orf03317		-	-	-	-	-	-	-	-	-	-	-	-		-	-	-	-	-	-	-	-
	hlyD	-	-	-	-	orf04845	-	orf04596	orf00934	orf03320		-	-	-	-	-	-	-	-	-	-	-	-		-	-	-	-	-	-	-	-
Colicin-like Usp	usp	orf00147	orf00114	orf02909	-	orf00111	orf00112	orf00113	orf03990	orf00120		orf00113	orf00113	-	-	-	-	-	-	-	-	-	-		-	-	-	-	-	orf01246	orf03804	orf01157
Cytolethal distending toxin	cdtA	-	orf01479	-	-	-	orf02085	-	-	-		-	-	-	-	-	-	-	-	-	-	-	-		-	-	-	-	-	-	-	-
	cdtB	-	orf01480	-	-	-	orf02084	-	-	-		-	-	-	-	-	-	-	-	-	-	-	-		-	-	-	-	-	-	-	-
	cdtC	-	orf01481	-	-	-	-	-	-	-		-	-	-	-	-	-	-	-	-	-	-	-		-	-	-	-	-	-	-	-
Cytotoxic necrotizing factor 1	cnf1	-	-	-	-	orf04844	-	orf04595	-	-		-	-	-	-	-	-	-	-	-	-	-	-		-	-	-	-	-	-	-	-
Enterotoxin 1	set1A	-	-	-	-	-	-	-	-	-		-	-	-	-	-	-	-	-	-	-	-	-		-	-	-	-	-	-	-	-
	set1B	-	-	-	-	-	-	-	-	-		-	-	-	-	-	-	-	-	-	-	-	-		-	-	-	-	-	-	-	-
Enterotoxin SenB/TieB	senB	-	-	-	-	-	-	-	-	-		-	-	-	-	-	-	-	-	-	-	-	-		-	-	-	-	-	-	-	-
Heat-labile enterotoxin	eltA	-	-	-	-	-	-	-	-	-		-	-	-	-	-	-	-	-	-	-	-	-		-	-	-	-	-	-	-	-
	eltB	-	-	-	-	-	-	-	-	-		-	-	-	-	-	-	-	-	-	-	-	-		-	-	-	-	-	-	-	-
Heat-stable enterotoxin 1 (EAST1)	astA	-	-	-	-	-	-	-	-	-		-	-	-	-	-	-	-	-	-	-	-	-		-	-	-	-	-	-	-	-
Hemolysin/cytolysin A	hlyE/clyA	orf01207	orf01195	orf04745	orf01246	orf01299	orf01319	orf01263	-	orf01488		orf01173	orf01195	orf01673	orf01786; orf01786; orf01786; orf01786	orf01532	orf01715	orf01249	orf01339	orf01249	orf01198; orf01199	orf02959	orf01276		orf01157	orf03804	orf03141	orf03990	-	-	-	-
Shiga-like toxin	stx1A	-	-	-	-	-	-	-	-	-		-	-	orf02993	orf03112; orf03112; orf03112; orf03112	orf03403	orf01621	-	-	-	-	-	-		-	-	-	orf00936	c3570	-	-	-
	stx1B	-	-	-	-	-	-	-	-	-		-	-	orf02992	orf03111; orf03111; orf03111; orf03111	orf03404	orf01622	-	-	-	-	-	-		-	-	-	orf00935	c3573	-	-	-
	stx2A	-	-	-	-	-	-	-	-	-		-	-	orf01203	orf01322; orf01322; orf01322; orf01322	orf02464	-	-	-	-	-	orf03244	-		-	-	-	orf00937	c3569	-	-	-
	stx2B	-	-	-	-	-	-	-	-	-		-	-	orf01204	orf01323; orf01323; orf01323; orf01323	orf02463	-	-	-	-	-	orf03243	-		-	-	-	orf00934	c3574	-	-	-
Capsule biosynthesis and transport(Campylobacter)	glf	-	-	-	-	-	-	-	-	-		-	-	-	-	-	-	-	-	-	orf02028; orf02031; orf02032	-	-		orf02019	-	-	-	-	-	-	orf02019
Lpf(Salmonella)	lpfB	-	-	-	-	-	-	-	-	-		orf03582	orf03560	-	-	orf04430	orf05163	-	-	-	orf02029	orf00228	orf03955		-	-	-	-	-	-	-	orf03196
	lpfC	-	-	-	-	-	-	-	-	-		orf03581	orf03559	-	-	orf04429	orf05164	-	-	-	-	orf00229	orf03954		-	-	-	orf04261	-	-	orf05526	-
	lpfE	-	-	-	-	-	-	-	-	-		orf03579	orf03557	-	-	orf04427	orf05166	-	-	-	-	orf00231	orf03952		-	-	-	orf04262	-	-	orf05527	-
Pef(Salmonella)	pefC	-	-	-	-	-	-	-	orf04261	-		-	-	-	-	-	-	-	-	-	-	-	-		-	orf05526	-	-	-	-	-	-
	pefD	-	-	-	-	-	-	-	orf04262	-		-	-	-	-	-	-	-	-	-	-	-	-		-	orf05527	orf00958	-	-	-	-	-
Stj(Salmonella)	stjC	-	-	-	-	-	-	-	-	-		-	-	-	-	-	-	-	-	-	-	-	-		orf03196	-	-	-	-	-	-	-
Capsule(Acinetobacter)	--	orf02184	-	orf00136	-	-	-	-	-	-		-	-	-	-	-	orf02976; orf02977; orf02978	orf02223; orf02224	-	orf02223; orf02224	-	-	-		-	-	-	-	-	-	-	-
Capsule(Streptococcus)	neuB	-	-	-	-	-	-	-	-	-		-	-	-	-	-	-	-	-	-	-	orf01852	orf02288		-	-
O-antigen(Yersinia)	--	-	-	-	-	-	-	-	-	-		-	-	-	-	orf02787; orf02788	-	-	-	-	-	-	-		-	-
SodCI(Salmonella)	sodCI	-	-	-	-	-	-	-	-	-		-	-	orf01129	orf01248; orf01248; orf01248; orf01248	-	-	-	-	-	-	-	-		-	-
¹ Highlighted in any color is shown the 85 genes identified in AIEC strains by VFanalyzer, of which:
Yellow represents the 55 genes present among at least one InPEC, one ExPEC, one Commensal, and LF82
Green represents the 18 genes present among at least one InPEC, one ExPEC, and LF82
Orange represents the 6 genes present between at least one ExPEC and LF82
Blue represents the 3 genes present between at least one ExPEC, one Commensal, and LF82
Red represents the 3 genes present between at least one InPEC and LF82.
