# Supplementary material for: Sequencing of the invasive E. coli strain BEN2908 isolated from poultry: A comparative investigation of genomic regions shared with intestinal and extraintestinal model E. coli strains
Source: PLoS One. 2026 Feb 23;21(2):e0342894. doi: 10.1371/journal.pone.0342894 (PMC12928451; doi:10.1371/journal.pone.0342894)
Supplement: S6 Table — (XLSX) [file pone.0342894.s006.xlsx]

## Sheet: S6 Table
	S6 Table. PHASTEST summary statistics of the 23 strains from this study.
	Strain (Pathotype)	Region	Region length	Completeness (score)	Range	Attachment sites	Most common phage 1 (number of proteins)	Most common phage 2 (number of proteins)
ExPEC	APEC O1 (APEC)	1	41.1Kb	intact(150)	915889-957033	yes	PHAGE_Escher_vB_EcoM_12474III_NC_049457(26)	PHAGE_Entero_fiAA91_ss_NC_022750(23)
		2	49.8Kb	intact(150)	1176195-1226077	yes	PHAGE_Entero_DE3_NC_042057(25)	PHAGE_Entero_lambda_NC_001416(23)
		3	46.5Kb	intact(150)	1326892-1373477	yes	PHAGE_Entero_lambda_NC_001416(23)	PHAGE_Entero_DE3_NC_042057(21)
		4	52.3Kb	intact(150)	1467056-1519383	yes	PHAGE_Entero_cdtI_NC_009514(10)	PHAGE_Escher_HK639_NC_016158(7)
		5	52.9Kb	intact(150)	2046665-2099597	yes	PHAGE_Entero_mEp460_NC_019716(8)	PHAGE_Entero_cdtI_NC_009514(7)
		6	26Kb	intact(150)	2259304-2285348	yes	PHAGE_Escher_P2_NC_041848(15)	PHAGE_Escher_pro483_NC_028943(13)
		7	42.4Kb	intact(150)	2568979-2611434	yes	PHAGE_Entero_Sf101_NC_027398(19)	PHAGE_Shigel_Sf6_NC_005344(13)
		8	44.7Kb	intact(130)	2737481-2782198	yes	PHAGE_Escher_TL_2011b_NC_019445(37)	PHAGE_Escher_phiV10_NC_007804(36)
		9	43.1Kb	intact(150)	2915067-2958186	yes	PHAGE_Shigel_SfII_NC_021857(34)	PHAGE_Entero_SfV_NC_003444(31)
		10	50.3Kb	intact(150)	5002117-5052500	yes	PHAGE_Entero_mEp460_NC_019716(38)	PHAGE_Entero_cdtI_NC_009514(33)
	BEN2908 (APEC)	1	53.4Kb	intact(150)	1160169-1213606	yes	PHAGE_Entero_DE3_NC_042057(24)	PHAGE_Entero_lambda_NC_001416(23)
		2	53.2Kb	intact(150)	1314505-1367753	yes	PHAGE_Entero_HK630_NC_019723(16)	PHAGE_Entero_DE3_NC_042057(16)
		3	66.3Kb	intact(150)	2101049-2167393	yes	PHAGE_Salmon_SEN34_NC_028699(25)	PHAGE_Entero_HK633_NC_019719(13)
		4	43.6Kb	intact(130)	2527905-2571509	yes	PHAGE_Entero_Sf101_NC_027398(18)	PHAGE_Shigel_Sf6_NC_005344(14)
		5	26Kb	intact(96)	2818057-2844064	yes	PHAGE_Escher_500465_1_NC_049342(12)	PHAGE_Entero_P4_NC_001609(9)
		6	45.8Kb	intact(150)	2845013-2890823	yes	PHAGE_Shigel_SfII_NC_021857(34)	PHAGE_Entero_SfV_NC_003444(31)
		7	32.6Kb	intact(150)	4329891-4362508	yes	PHAGE_Entero_WPhi_NC_005056(26)	PHAGE_Escher_vB_EcoM_12474III_NC_049457(25)
		8	49.5Kb	intact(150)	4982691-5032222	yes	PHAGE_Entero_mEp460_NC_019716(36)	PHAGE_Entero_cdtI_NC_009514(35)
	IMT5155 (APEC)	1	31.7Kb	intact(150)	2-31737	yes	PHAGE_Entero_HK629_NC_019711(11)	PHAGE_Entero_HK630_NC_019723(11)
		2	44.9Kb	intact(150)	489925-534866	yes	PHAGE_Entero_Sf101_NC_027398(20)	PHAGE_Entero_mEp235_NC_019708(13)
		3	50.9Kb	intact(150)	796157-847144	yes	PHAGE_Shigel_SfII_NC_021857(34)	PHAGE_Entero_SfV_NC_003444(31)
		4	16.6Kb	intact(107)	2779766-2796405	yes	PHAGE_Entero_P4_NC_001609(10)	PHAGE_Stenot_S1_NC_011589(1)
		5	34.9Kb	intact(150)	3771984-3806975	yes	PHAGE_Klebsi_4LV2017_NC_047818(29)	PHAGE_Escher_500465_1_NC_049342(27)
		6	57.5Kb	intact(150)	4100237-4157786	yes	PHAGE_Entero_DE3_NC_042057(24)	PHAGE_Entero_lambda_NC_001416(22)
		7	13.4Kb	intact(130)	4915619-4929049	no	PHAGE_Entero_lambda_NC_001416(10)	PHAGE_Entero_HK630_NC_019723(10)
	RS218 (NMEC)	1	33.8Kb	intact(150)	833360-867256	yes	PHAGE_Klebsi_4LV2017_NC_047818(30)	PHAGE_Escher_500465_1_NC_049342(28)
		2	49.9Kb	intact(150)	1219583-1269556	yes	PHAGE_Entero_DE3_NC_042057(25)	PHAGE_Entero_lambda_NC_001416(23)
		3	47Kb	intact(150)	1369666-1416746	yes	PHAGE_Entero_lambda_NC_001416(23)	PHAGE_Entero_DE3_NC_042057(21)
		4	60Kb	intact(150)	1853084-1913148	yes	PHAGE_Burkho_phiE255_NC_009237(31)	PHAGE_Burkho_BcepMu_NC_005882(30)
		5	42.6Kb	intact(150)	2615408-2658013	yes	PHAGE_Entero_Sf101_NC_027398(21)	PHAGE_Salmon_HK620_NC_002730(16)
		6	43.1Kb	intact(150)	2919150-2962263	yes	PHAGE_Shigel_SfII_NC_021857(34)	PHAGE_Entero_SfV_NC_003444(31)
		7	60.7Kb	intact(150)	4511672-4572451	yes	PHAGE_Entero_mEp460_NC_019716(48)	PHAGE_Entero_cdtI_NC_009514(35)
	IHE3034 (NMEC)	1	50.7Kb	intact(150)	558109-608810	yes	PHAGE_Entero_HK629_NC_019711(23)	PHAGE_Entero_HK630_NC_019723(23)
		2	26.1Kb	questionable(70)	907374-933551	yes	PHAGE_Yersin_fHe_Yen9_04_NC_042116(2)	PHAGE_Cronob_vB_CsaM_GAP32_NC_019401(2)
		3	39.4Kb	intact(150)	961694-1001166	yes	PHAGE_Escher_vB_EcoM_12474III_NC_049457(27)	PHAGE_Entero_fiAA91_ss_NC_022750(25)
		4	50Kb	intact(150)	1281903-1331908	yes	PHAGE_Entero_DE3_NC_042057(25)	PHAGE_Entero_lambda_NC_001416(23)
		5	47Kb	intact(150)	1432723-1479801	yes	PHAGE_Entero_lambda_NC_001416(23)	PHAGE_Entero_DE3_NC_042057(22)
		6	55.2Kb	intact(150)	2101684-2156952	yes	PHAGE_Entero_cdtI_NC_009514(13)	PHAGE_Salmon_118970_sal3_NC_031940(10)
		7	54.2Kb	intact(150)	2648580-2702821	yes	PHAGE_Entero_P88_NC_026014(37)	PHAGE_Escher_520873_NC_049344(30)
		8	42.5Kb	intact(140)	2711572-2754131	yes	PHAGE_Entero_Sf101_NC_027398(21)	PHAGE_Salmon_HK620_NC_002730(16)
		9	44.6Kb	intact(130)	2880177-2924846	yes	PHAGE_Escher_TL_2011b_NC_019445(42)	PHAGE_Escher_phiV10_NC_007804(38)
		10	43.1Kb	intact(150)	3053554-3096672	yes	PHAGE_Shigel_SfII_NC_021857(34)	PHAGE_Entero_SfV_NC_003444(31)
		11	37.2Kb	intact(150)	4921724-4958950	yes	PHAGE_Entero_P4_NC_001609(14)	PHAGE_Ralsto_RSY1_NC_025115(1)
		12	44.4Kb	intact(150)	5031567-5076053	yes	PHAGE_Entero_mEp460_NC_019716(37)	PHAGE_Entero_cdtI_NC_009514(35)
	UTI89 (UPEC)	1	49Kb	intact(150)	903605-952625	yes	PHAGE_Entero_P88_NC_026014(44)	PHAGE_Escher_520873_NC_049344(32)
		2	49.9Kb	intact(150)	1238807-1288781	yes	PHAGE_Entero_DE3_NC_042057(25)	PHAGE_Entero_lambda_NC_001416(23)
		3	47Kb	intact(150)	1388484-1435563	yes	PHAGE_Entero_lambda_NC_001416(23)	PHAGE_Entero_DE3_NC_042057(21)
		4	42.6Kb	intact(140)	2596289-2638897	yes	PHAGE_Entero_Sf101_NC_027398(21)	PHAGE_Salmon_HK620_NC_002730(16)
		5	43.1Kb	intact(150)	2900041-2943159	yes	PHAGE_Shigel_SfII_NC_021857(34)	PHAGE_Entero_SfV_NC_003444(31)
		6	61Kb	intact(150)	4987048-5048111	yes	PHAGE_Entero_mEp460_NC_019716(40)	PHAGE_Entero_cdtI_NC_009514(37)
	78-Pyelo (UPEC)	1	48.8Kb	intact(150)	1478721-1527570	yes	PHAGE_Escher_phiV10_NC_007804 (38)	PHAGE_Escher_TL_2011b_NC_019445 (37)
		2	54.4Kb	intact(150)	2108167-2162626	yes	PHAGE_Entero_SfV_NC_003444 (22)	PHAGE_Shigel_SfII_NC_021857 (18)
		3	48.8Kb	intact(150)	2808970-2857866	yes	PHAGE_Entero_DE3_NC_042057 (16)	PHAGE_Entero_HK629_NC_019711 (12)
		4	51.2Kb	intact(150)	2959062-3010315	yes	PHAGE_Entero_lambda_NC_001416 (26)	PHAGE_Entero_DE3_NC_042057 (25)
		5	38.4Kb	intact(150)	4644612-4683014	no	PHAGE_Haemop_SuMu_NC_019455(17)	PHAGE_Mannhe_vB_MhM_3927AP2_NC_028766(15)
		6	48.3Kb	intact(150)	4743861-4792165	yes	PHAGE_Entero_mEp460_NC_019716(47)	PHAGE_Entero_cdtI_NC_009514(33)
	CFT073 (UPEC)	1	36.5Kb	intact(150)	908948-945468	yes	PHAGE_Klebsi_4LV2017_NC_047818(29)	PHAGE_Escher_500465_1_NC_049342(25)
		2	62.9Kb	intact(150)	1324634-1387552	yes	PHAGE_Entero_DE3_NC_042057(17)	PHAGE_Entero_HK630_NC_019723(14)
		3	57.5Kb	intact(150)	1394721-1452255	yes	PHAGE_Entero_DE3_NC_042057(27)	PHAGE_Entero_lambda_NC_001416(25)
		4	57.9Kb	intact(150)	3009020-3066948	yes	PHAGE_Entero_DE3_NC_042057(22)	PHAGE_Entero_HK629_NC_019711(22)
	𝜒7122 (APEC)	1	28.1Kb	questionable(90)	265084-293222	yes	PHAGE_Entero_cdtI_NC_009514(16)	PHAGE_Entero_mEp460_NC_019716(15)
		2	27.6Kb	questionable(70)	553530-581163	yes	PHAGE_Entero_mEp460_NC_019716(18)	PHAGE_Entero_cdtI_NC_009514(15)
		3	23.8Kb	intact(110)	806510-830386	yes	PHAGE_Entero_DE3_NC_042057(14)	PHAGE_Entero_lambda_NC_001416(12)
		4	16.1Kb	incomplete(60)	911031-927139	yes	PHAGE_Klebsi_ST512_KPC3phi13.2_NC_049452(15)	PHAGE_Klebsi_ST437_OXA245phi4.2_NC_049449(12)
		5	36.6Kb	intact(150)	985135-1021817	yes	PHAGE_Escher_vB_EcoM_12474III_NC_049457(23)	PHAGE_Entero_fiAA91_ss_NC_022750(23)
		6	49.9Kb	intact(150)	1642388-1692373	yes	PHAGE_Entero_mEp460_NC_019716(10)	PHAGE_Entero_cdtI_NC_009514(8)
		7	26.7Kb	questionable(80)	2308809-2335510	yes	PHAGE_Entero_SfV_NC_003444(6)	PHAGE_Shigel_SfIV_NC_022749(5)
		8	43.6Kb	intact(150)	2505413-2549049	yes	PHAGE_Entero_Sf101_NC_027398(22)	PHAGE_Shigel_Sf6_NC_005344(21)	Most common phage 1		Most common phage 2
		9	18.6Kb	incomplete(60)	4349712-4368319	yes	PHAGE_Entero_mEp460_NC_019716(6)	PHAGE_Entero_cdtI_NC_009514(5)	Presence in ExPEC	Presence in InPEC	Presence in ExPEC	Presence in InPEC
InPEC	NRG857c (AIEC)	1	53.4Kb	intact(150)	994570-1048036	yes	PHAGE_Entero_IME10_NC_019501(12)	PHAGE_Shigel_Sf6_NC_005344(11)	0	0	3	4
		2	76.8Kb	intact(150)	1165148-1241989	yes	PHAGE_Entero_DE3_NC_042057(25)	PHAGE_Entero_lambda_NC_001416(24)	17	20	14	15
		3	50.5Kb	intact(150)	1587966-1638509	yes	PHAGE_Entero_mEp460_NC_019716(24)	PHAGE_Entero_cdtI_NC_009514(18)	11	11	13	9
	LF82 (AIEC)	1	51.3Kb	intact(130)	998821-1050173	yes	PHAGE_Shigel_Sf6_NC_005344(17)	PHAGE_Salmon_HK620_NC_002730(15)	3	4	3	2
		2	65.9Kb	intact(150)	1167286-1233231	yes	PHAGE_Entero_DE3_NC_042057(25)	PHAGE_Entero_lambda_NC_001416(24)	17	20	14	15
		3	52.2Kb	intact(150)	1579154-1631445	yes	PHAGE_Entero_mEp460_NC_019716(23)	PHAGE_Entero_cdtI_NC_009514(19)	11	11	13	9
		4	42.8Kb	intact(150)	2726464-2769309	yes	PHAGE_Escher_500465_1_NC_049342(37)	PHAGE_Klebsi_4LV2017_NC_047818(25)	4	3	3	1
	O157:H7 Sakai (EHEC)	1	43.2Kb	intact(110)	285544-328827	yes	PHAGE_Entero_P4_NC_001609(6)	PHAGE_Entero_SfI_NC_027339(5)
		2	38.5Kb	intact(150)	891108-929694	yes	PHAGE_Entero_cdtI_NC_009514(22)	PHAGE_Entero_mEp460_NC_019716(21)
		3	50.9Kb	intact(150)	1159810-1210746	yes	PHAGE_Entero_BP_4795_NC_004813(13)	PHAGE_Stx2_c_1717_NC_011357(11)
		4	70.4Kb	intact(140)	1245903-1316397	yes	PHAGE_Stx2_II_NC_004914(54)	PHAGE_Entero_VT2_Sakai_NC_000902(49)
		5	53.1Kb	intact(150)	1538645-1591830	yes	PHAGE_Entero_BP_4795_NC_004813(24)	PHAGE_Entero_YYZ_2008_NC_011356(21)
		6	37.5Kb	intact(130)	1586046-1623575	yes	PHAGE_Salmon_118970_sal3_NC_031940(4)	PHAGE_Shigel_SfII_NC_021857(3)
		7	50.9Kb	intact(150)	1615552-1666524	yes	PHAGE_Entero_lambda_NC_001416(25)	PHAGE_Entero_DE3_NC_042057(25)
		8	57.2Kb	intact(150)	1757549-1814804	yes	PHAGE_Entero_BP_4795_NC_004813(29)	PHAGE_Entero_YYZ_2008_NC_011356(27)
		9	50.9Kb	intact(150)	1921441-1972367	yes	PHAGE_Entero_YYZ_2008_NC_011356(29)	PHAGE_Entero_BP_4795_NC_004813(29)
		10	100.9Kb	intact(150)	2153413-2254351	yes	PHAGE_Entero_BP_4795_NC_004813(34)	PHAGE_Entero_YYZ_2008_NC_011356(33)
	O157:H7 EDL933 (EHEC)	1	43.2Kb	intact(110)	285545-328828	yes	PHAGE_Entero_P4_NC_001609(6)	PHAGE_Entero_SfI_NC_027339(5)
		2	38.5Kb	intact(150)	890879-929465	yes	PHAGE_Entero_cdtI_NC_009514(22)	PHAGE_Entero_mEp460_NC_019716(21)
		3	51Kb	intact(150)	1247142-1298218	yes	PHAGE_Entero_BP_4795_NC_004813(13)	PHAGE_Entero_DE3_NC_042057(11)
		4	69.4Kb	intact(125)	1333375-1402824	yes	PHAGE_Entero_933W_NC_000924(67)	PHAGE_Stx2_c_Stx2a_F451_NC_049924(58)
		5	51Kb	intact(150)	1626386-1677408	yes	PHAGE_Entero_BP_4795_NC_004813(23)	PHAGE_Entero_YYZ_2008_NC_011356(20)
		6	40.5Kb	intact(130)	1657166-1697748	yes	PHAGE_Salmon_118970_sal3_NC_031940(4)	PHAGE_Shigel_SfII_NC_021857(3)
		7	50.5Kb	intact(150)	1701128-1751711	yes	PHAGE_Entero_DE3_NC_042057(25)	PHAGE_Entero_lambda_NC_001416(25)
		8	108.5Kb	intact(150)	1838476-1947062	yes	PHAGE_Entero_BP_4795_NC_004813(32)	PHAGE_Entero_YYZ_2008_NC_011356(32)
		9	60Kb	intact(150)	2114833-2174923	yes	PHAGE_Entero_YYZ_2008_NC_011356(29)	PHAGE_Entero_BP_4795_NC_004813(28)
		10	76.6Kb	intact(150)	2284902-2361590	yes	PHAGE_Entero_BP_4795_NC_004813(33)	PHAGE_Entero_YYZ_2008_NC_011356(32)
	11368 (EHEC)	1	50.1Kb	intact(150)	612033-662219	yes	PHAGE_Entero_lambda_NC_001416(25)	PHAGE_Entero_DE3_NC_042057(24)
		2	52.5Kb	intact(150)	890186-942734	yes	PHAGE_Stx2_c_1717_NC_011357(17)	PHAGE_Entero_DE3_NC_042057(14)
		3	32Kb	questionable(70)	1169689-1201760	yes	PHAGE_Shigel_POCJ13_NC_025434(6)	PHAGE_Shigel_Stx_NC_029120(6)
		4	94.7Kb	intact(150)	1178230-1272939	yes	PHAGE_Entero_BP_4795_NC_004813(32)	PHAGE_Entero_YYZ_2008_NC_011356(28)
		5	49.8Kb	intact(150)	1473273-1523160	yes	PHAGE_Entero_BP_4795_NC_004813(28)	PHAGE_Entero_YYZ_2008_NC_011356(25)
		6	69.3Kb	intact(150)	1556746-1626097	yes	PHAGE_Entero_BP_4795_NC_004813(44)	PHAGE_Entero_YYZ_2008_NC_011356(32)
		7	10.8Kb	incomplete(40)	1619581-1630446	yes	PHAGE_Entero_DE3_NC_042057(3)	PHAGE_Entero_lambda_NC_001416(2)
		8	44.5Kb	intact(120)	1726186-1770773	yes	PHAGE_Entero_YYZ_2008_NC_011356(6)	PHAGE_Entero_BP_4795_NC_004813(5)
		9	47.4Kb	intact(150)	1870442-1917861	yes	PHAGE_Entero_DE3_NC_042057(19)	PHAGE_Entero_HK630_NC_019723(16)
		10	38.7Kb	intact(150)	2115607-2154348	no	PHAGE_Entero_mEp460_NC_019716(23)	PHAGE_Entero_cdtI_NC_009514(20)
		11	73Kb	intact(150)	2147227-2220323	yes	PHAGE_Entero_DE3_NC_042057(20)	PHAGE_Entero_HK629_NC_019711(18)
		12	17.9Kb	questionable(90)	2235874-2253815	yes	PHAGE_Salmon_118970_sal3_NC_031940(4)	PHAGE_Geobac_E2_NC_009552(2)
		13	38.3Kb	intact(150)	2372587-2410970	yes	PHAGE_Entero_P88_NC_026014(33)	PHAGE_Escher_520873_NC_049344(29)
		14	55.1Kb	intact(150)	2526884-2582048	yes	PHAGE_Entero_lambda_NC_001416(18)	PHAGE_Entero_DE3_NC_042057(18)
		15	38.1Kb	intact(150)	2667387-2705554	yes	PHAGE_Escher_520873_NC_049344(32)	PHAGE_Entero_P88_NC_026014(32)
		16	79.1Kb	intact(150)	3074880-3153988	yes	PHAGE_Entero_DE3_NC_042057(27)	PHAGE_Entero_lambda_NC_001416(23)
		17	71.7Kb	intact(150)	3253822-3325579	yes	PHAGE_Shigel_Sf6_NC_005344(21)	PHAGE_Salmon_HK620_NC_002730(17)
		18	55.6Kb	intact(150)	3604877-3660534	yes	PHAGE_Entero_BP_4795_NC_004813(29)	PHAGE_Entero_YYZ_2008_NC_011356(27)
		19	14Kb	intact(96)	4952573-4966573	yes	PHAGE_Entero_P4_NC_001609(9)	PHAGE_Stx2_c_1717_NC_011357(3)
		20	37.7Kb	intact(110)	5510740-5548455	yes	PHAGE_Entero_P4_NC_001609(6)	PHAGE_Escher_SH2026Stx1_NC_049919(3)
	11128 (EHEC)	1	11Kb	intact(150)	608138-619218	no	PHAGE_Entero_lambda_NC_001416(13)	PHAGE_Entero_HK630_NC_019723(12)
		2	37.1Kb	intact(150)	850423-887549	yes	PHAGE_Entero_HK629_NC_019711(17)	PHAGE_Entero_HK630_NC_019723(15)
		3	30.3Kb	intact(130)	1117936-1148316	yes	PHAGE_Entero_BP_4795_NC_004813(7)	PHAGE_Escher_Lys12581Vzw_NC_049917(6)
		4	68.4Kb	intact(140)	1183447-1251899	yes	PHAGE_Stx2_c_Stx2a_WGPS9_NC_049923(42)	PHAGE_Entero_933W_NC_000924(38)
		5	59.5Kb	intact(150)	1435922-1495518	yes	PHAGE_Entero_BP_4795_NC_004813(31)	PHAGE_Entero_YYZ_2008_NC_011356(29)
		6	41.4Kb	intact(150)	1605039-1646484	no	PHAGE_Entero_cdtI_NC_009514(15)	PHAGE_Entero_mEp460_NC_019716(12)
		7	33.2Kb	intact(150)	1740090-1773305	yes	PHAGE_Entero_BP_4795_NC_004813(26)	PHAGE_Entero_YYZ_2008_NC_011356(26)
		8	35.1Kb	questionable(70)	1968267-2003415	yes	PHAGE_Stx2_c_1717_NC_011357(6)	PHAGE_Entero_BP_4795_NC_004813(5)
		9	68.6Kb	intact(150)	1994750-2063438	yes	PHAGE_Entero_YYZ_2008_NC_011356(31)	PHAGE_Entero_BP_4795_NC_004813(30)
		10	35Kb	intact(150)	2188734-2223770	yes	PHAGE_Escher_520873_NC_049344(29)	PHAGE_Entero_P88_NC_026014(28)
		11	48Kb	intact(150)	2394428-2442462	yes	PHAGE_Entero_BP_4795_NC_004813(32)	PHAGE_Entero_YYZ_2008_NC_011356(29)
		12	57.3Kb	intact(150)	2534323-2591691	yes	PHAGE_Entero_DE3_NC_042057(16)	PHAGE_Entero_lambda_NC_001416(13)
		13	63.6Kb	intact(150)	2606597-2670287	yes	PHAGE_Entero_Sf101_NC_027398(23)	PHAGE_Shigel_Sf6_NC_005344(18)
		14	39.9Kb	intact(150)	3307018-3346963	yes	PHAGE_Entero_BP_4795_NC_004813(13)	PHAGE_Escher_500465_1_NC_049342(13)
		15	57.3Kb	intact(150)	4957579-5014898	yes	PHAGE_Entero_YYZ_2008_NC_011356(27)	PHAGE_Entero_BP_4795_NC_004813(26)
	E2348/69 (EPEC)	1	81.5Kb	intact(150)	731736-813329	yes	PHAGE_Entero_DE3_NC_042057(20)	PHAGE_Entero_lambda_NC_001416(19)
		2	55.6Kb	intact(150)	870666-926278	yes	PHAGE_Klebsi_4LV2017_NC_047818(27)	PHAGE_Escher_500465_1_NC_049342(23)
		3	32.9Kb	intact(150)	1095816-1128782	no	PHAGE_Entero_cdtI_NC_009514(19)	PHAGE_Entero_mEp460_NC_019716(19)
		4	19.7Kb	questionable(90)	1363423-1383135	no	PHAGE_Entero_DE3_NC_042057(5)	PHAGE_Entero_lambda_NC_001416(5)
		5	59.9Kb	intact(150)	1510954-1570908	yes	PHAGE_Entero_BP_4795_NC_004813(27)	PHAGE_Entero_YYZ_2008_NC_011356(25)
		6	63.3Kb	intact(150)	1948819-2012174	yes	PHAGE_Entero_P88_NC_026014(32)	PHAGE_Escher_520873_NC_049344(30)
		7	74.7Kb	intact(150)	2688818-2763570	yes	PHAGE_Salmon_SEN34_NC_028699(23)	PHAGE_Entero_HK633_NC_019719(7)
		8	26.8Kb	intact(100)	2836298-2863108	no	PHAGE_Haemop_SuMu_NC_019455(9)	PHAGE_Mannhe_vB_MhM_3927AP2_NC_028766(7)
		9	14.7Kb	intact(100)	2867992-2882712	no	PHAGE_Haemop_SuMu_NC_019455(7)	PHAGE_Mannhe_vB_MhM_3927AP2_NC_028766(7)
		10	50.6Kb	intact(120)	2951190-3001887	yes	PHAGE_Escher_phiV10_NC_007804(28)	PHAGE_Entero_Tyrion_NC_031077(27)
		11	54Kb	intact(150)	3107412-3161468	yes	PHAGE_Escher_500465_1_NC_049342(18)	PHAGE_Escher_pro483_NC_028943(6)
	H10407 (ETEC)	1	57.3Kb	intact(150)	297342-354687	yes	PHAGE_Entero_SfV_NC_003444(38)	PHAGE_Shigel_SfII_NC_021857(35)
		2	47.6Kb	intact(150)	862155-909774	yes	PHAGE_Entero_DE3_NC_042057(14)	PHAGE_Entero_lambda_NC_001416(13)
		3	49.3Kb	intact(150)	1289747-1339125	yes	PHAGE_Entero_DE3_NC_042057(21)	PHAGE_Entero_lambda_NC_001416(21)
		4	69.3Kb	intact(150)	2106319-2175650	yes	PHAGE_Escher_520873_NC_049344(38)	PHAGE_Entero_P88_NC_026014(37)
		5	48.3Kb	intact(150)	2838805-2887143	yes	PHAGE_Escher_phiV10_NC_007804(37)	PHAGE_Entero_Tyrion_NC_031077(34)
		6	39.6Kb	intact(150)	2953837-2993450	no	PHAGE_Salmon_SEN34_NC_028699(24)	PHAGE_Bacter_APSE_2_NC_011551(10)
		7	17.6Kb	incomplete(50)	4101828-4119443	no	PHAGE_Bacill_G_NC_023719(3)	PHAGE_Entero_933W_NC_000924(2)
		8	43.3Kb	intact(150)	4684531-4727871	no	PHAGE_Entero_SfV_NC_003444(31)	PHAGE_Salmon_118970_sal3_NC_031940(28)
		9	52.9Kb	intact(150)	5072142-5125072	yes	PHAGE_Entero_cdtI_NC_009514(27)	PHAGE_Entero_lambda_NC_001416(22)
	E24377A (ETEC)	1	38.4Kb	intact(130)	825432-863845	yes	PHAGE_Stx2_c_Stx2a_F451_NC_049924(9)	PHAGE_Entero_BP_4795_NC_004813(8)
		2	21.2Kb	questionable(90)	998185-1019468	yes	PHAGE_Escher_pro147_NC_028896(11)	PHAGE_Entero_fiAA91_ss_NC_022750(11)
		3	16.2Kb	intact(110)	1059353-1075591	no	PHAGE_Escher_D108_NC_013594(16)	PHAGE_Entero_SfMu_NC_027382(15)
		4	30.2Kb	questionable(90)	1261145-1291367	yes	PHAGE_Entero_phiP27_NC_003356(6)	PHAGE_Shigel_Stx_NC_029120(5)
		5	44.2Kb	intact(150)	1405893-1450136	yes	PHAGE_Salmon_118970_sal3_NC_031940(6)	PHAGE_Cronob_phiES15_NC_018454(6)
		6	45.9Kb	intact(150)	1734020-1779922	yes	PHAGE_Salmon_118970_sal3_NC_031940(8)	PHAGE_Entero_mEp460_NC_019716(5)
		7	26.8Kb	intact(150)	2173343-2200151	no	PHAGE_Entero_N15_NC_001901(6)	PHAGE_Escher_vB_EcoM_ECO1230_10_NC_027995(6)
		8	30.2Kb	incomplete(30)	2205480-2235683	yes	PHAGE_Pectob_ZF40_NC_019522(9)	PHAGE_Salmon_118970_sal3_NC_031940(3)
		9	45.1Kb	intact(100)	3363796-3408962	yes	PHAGE_Escher_SH2026Stx1_NC_049919(3)	PHAGE_Stx2_c_Stx2a_F451_NC_049924(3)
	42 (EAEC)	1	26.6Kb	questionable(70)	796193-822891	yes	PHAGE_Entero_BP_4795_NC_004813(7)	PHAGE_Entero_DE3_NC_042057(6)
		2	32Kb	questionable(70)	1623006-1655081	yes	PHAGE_Entero_mEp460_NC_019716(4)	PHAGE_Salmon_118970_sal3_NC_031940(3)
		3	42.3Kb	intact(110)	2721318-2763709	yes	PHAGE_Entero_mEp460_NC_019716(19)	PHAGE_Entero_cdtI_NC_009514(15)
	2009EL- 2050 (EAEC)	1	46.4Kb	intact(110)	63409-109881	yes	PHAGE_Escher_RCS47_NC_042128(4)	PHAGE_Salmon_SJ46_NC_031129(3)
		2	42.4Kb	intact(150)	910094-952523	yes	PHAGE_Escher_RCS47_NC_042128(3)	PHAGE_Entero_P1_NC_005856(2)
		3	30.8Kb	incomplete(50)	1562090-1592983	yes	PHAGE_Entero_HK633_NC_019719(7)	PHAGE_Shigel_Sf6_NC_005344(6)
		4	72.9Kb	intact(150)	2121801-2194700	yes	PHAGE_Entero_mEp460_NC_019716(24)	PHAGE_Entero_cdtI_NC_009514(20)
		5	45.5Kb	intact(150)	2340286-2385813	yes	PHAGE_Entero_P88_NC_026014(35)	PHAGE_Escher_520873_NC_049344(30)
		6	68.6Kb	intact(100)	2513219-2581889	yes	PHAGE_Shigel_POCJ13_NC_025434(39)	PHAGE_Shigel_Stx_NC_029120(29)
		7	47.3Kb	intact(150)	2884130-2931484	yes	PHAGE_Entero_DE3_NC_042057(19)	PHAGE_Entero_lambda_NC_001416(19)
		8	62.6Kb	intact(130)	3246377-3308979	yes	PHAGE_Escher_ArgO145_NC_049918(38)	PHAGE_Escher_P13374_NC_018846(36)
		9	45.8Kb	intact(150)	3570514-3616338	yes	PHAGE_Entero_HK630_NC_019723(24)	PHAGE_Entero_DE3_NC_042057(24)
	55989 (EAEC)	1	55.4Kb	intact(150)	819778-875187	yes	PHAGE_Entero_HK630_NC_019723(24)	PHAGE_Entero_DE3_NC_042057(24)
		2	47Kb	intact(150)	1093207-1140290	yes	PHAGE_Entero_mEp460_NC_019716(16)	PHAGE_Entero_HK629_NC_019711(10)
		3	50.1Kb	intact(150)	1408116-1458304	yes	PHAGE_Entero_DE3_NC_042057(17)	PHAGE_Entero_lambda_NC_001416(17)
		4	50Kb	intact(150)	1758317-1808332	yes	PHAGE_Entero_mEp460_NC_019716(23)	PHAGE_Entero_cdtI_NC_009514(19)
		5	42.5Kb	intact(150)	2141235-2183739	yes	PHAGE_Entero_P88_NC_026014(32)	PHAGE_Escher_520873_NC_049344(31)
		6	45.8Kb	intact(130)	2664274-2710113	yes	PHAGE_Shigel_Sf6_NC_005344(21)	PHAGE_Salmon_HK620_NC_002730(21)
		7	34.6Kb	intact(130)	3335141-3369792	yes	PHAGE_Stx2_c_1717_NC_011357(3)	PHAGE_Escher_SH2026Stx1_NC_049919(3)
Commensal	SCU-397	1	44.2Kb	intact(150)	1965020-2009301	no	PHAGE_Salmon_SEN34_NC_028699(25)	PHAGE_Bacter_APSE_2_NC_011551(8)
		2	33.4Kb	intact(130)	2609173-2642627	yes	PHAGE_Stx2_c_1717_NC_011357(4)	PHAGE_Entero_SfV_NC_003444(3)
		3	69.4Kb	intact(150)	2796689-2866099	yes	PHAGE_Entero_DE3_NC_042057(17)	PHAGE_Entero_BP_4795_NC_004813(16)
		4	62.9Kb	intact(150)	3364150-3427109	yes	PHAGE_Entero_cdtI_NC_009514(9)	PHAGE_Escher_HK639_NC_016158(8)
		5	22.2Kb	incomplete(40)	3648238-3670441	yes	PHAGE_Entero_HK225_NC_019717(2)	PHAGE_Entero_mEp237_NC_019704(2)
		6	52.3Kb	intact(150)	3671860-3724159	yes	PHAGE_Entero_DE3_NC_042057(15)	PHAGE_Entero_lambda_NC_001416(13)
		7	45.2Kb	intact(150)	3864674-3909898	yes	PHAGE_Stx2_c_1717_NC_011357(10)	PHAGE_Entero_cdtI_NC_009514(9)
		8	30.7Kb	intact(150)	4141725-4172457	no	PHAGE_Entero_HK630_NC_019723(21)	PHAGE_Entero_DE3_NC_042057(21)
		9	25.4Kb	incomplete(20)	4181188-4206608	yes	PHAGE_Stx2_c_Stx2a_F451_NC_049924(9)	PHAGE_Entero_DE3_NC_042057(7)
	K-12	1	21.3Kb	questionable(90)	563978-585280	yes	PHAGE_Entero_lambda_NC_001416(6)	PHAGE_Entero_HK629_NC_019711(5)
		2	18Kb	intact(100)	1197863-1215894	yes	PHAGE_Shigel_SfIV_NC_022749(9)	PHAGE_Shigel_SfII_NC_021857(8)
		3	22.8Kb	questionable(80)	1409993-1432836	yes	PHAGE_Entero_lambda_NC_001416(4)	PHAGE_Escher_HK639_NC_016158(4)
		4	35Kb	intact(120)	1616879-1651939	yes	PHAGE_Salmon_118970_sal3_NC_031940(6)	PHAGE_Entero_mEp460_NC_019716(5)
		5	12.3Kb	incomplete(50)	2463323-2475651	yes	PHAGE_Shigel_SfIV_NC_022749(11)	PHAGE_Entero_SfV_NC_003444(9)
