# Supplementary material for: Sequencing of the invasive E. coli strain BEN2908 isolated from poultry: A comparative investigation of genomic regions shared with intestinal and extraintestinal model E. coli strains
Source: PLoS One. 2026 Feb 23;21(2):e0342894. doi: 10.1371/journal.pone.0342894 (PMC12928451; doi:10.1371/journal.pone.0342894)
Supplement: S7 Table — 1 The strains IHE3034, CFT073, 55989, SCU-397, and K-12 do not harbour any plasmids. 2 Three plasmids from the strain χ7122 and the plasmid from LF82 were not available for download. 3 pLF82 information was extracted from Miquel et al. (2010) Table 2 and Supplemental S1 Table. 4 Small plasmid size, RAST annotation failed. Information obtained from Genbank and GC content calculator: https://jamiemcgowan.ie/bioinf/gc_content.html. (XLSX) [file pone.0342894.s007.xlsx]

## Sheet: S7 Table
		S7 Table. Plasmid statistics
	Pathotype	ExPEC (APEC)						ExPEC (UPEC)			ExPEC (NMEC)	InPEC (AIEC)		InPEC (EHEC)												InPEC (EPEC)		InPEC (ETEC)										InPEC (EAEC)
	ST	ST95	ST95		ST140		ST23	ST95	ST12		ST95	ST135		ST11			ST21				ST16					ST15		ST48				ST1132						ST410		ST638
	Strain¹	BEN2908	APEC O1		IMT5155		𝜒7122	UTI89	78-Pyelo		RS218	LF82	NRG857c	O157:H7 Sakai		O157:H7 EDL933	11368				11128					E2348/69		H10407				E24377A						42		2009EL-2050
	Plasmids²	pBEN2908	pAPEC-ColBM	pAPECO1-R	p1ColV5155	p25155⁴	pAPEC-1	pUTI89	p78-Pyelo1	p78-Pyelo2	pRS218	pLF82³	pO83_CORR	pO157 Sakai	pOSAK1⁴	pEDL933	pO26-1	pO26-2	pO26-3	pO26-4⁴	pO111_1	pO111_2	pO111_3	pO111_4	pO111_5	pMAR2	pE2348-2	p948	p666	p58	p52	pETEC 80	pETEC 74	pETEC 73	pETEC 35	pETEC 6	pETEC 5	p1-Ec-BERN-042	p2-Ec-BERN-042	p09EL50	pAA-09EL50	pG-09EL50⁴
	Plasmid Size (Kb)	133	174	241	194	2	103	114	179	65	114	108	147	92	3	92	85	63	5	4	204	98	77	8	6	98	6	95	66	5	5	79	74	70	34	6	5	51	45	109	74	1
	GC Content	49.8	49.6	46.4	49.8	42.21	49.8	51.0	51.6	53	51.0	46.17	50.9	47.6	43.4	47.6	47.5	52.5	46.2	44.2	47	48.2	50	49.6	50.2	48	52.8	46.9	51	48.9	48.4	47.3	49.8	50	51.6	52	49.6	46	48.9	45.3	47.1	50.81
	Annotated CDS	184	229	295	259	2	143	158	231	94	161	122	181	113	3	107	120	92	7	4	263	129	102	11	9	146	7	134	107	7	10	130	114	115	42	7	9	79	66	126	113	2
	Assigned CDS	46	58	30	63	-	12	44	59	-	45	-	44	1	-	1	2	-	-	-	17	1	1	-	-	-	2	-	-	-	-	1	1	1	-	2	-	-	-	12	1	-
	Subsystems	10	11	10	13	-	5	5	14	-	5	-	14	2	-	2	3	-	-	-	10	1	2	-	-	-	1	-	-	-	-	1	1	1	-	1	-	-	-	9	1	-
	PlasmidFinder	IncFIB	IncFIB	IncHI2	IncFIB	-	IncFIB	IncFII	IncFII	-	IncFII	IncFIB	IncQ1	IncFIB	-	IncFIB	IncB/O/K/Z	IncFII	IncB/O/K/Z	-	IncHI1B	p0111	IncFII	-	-	IncFIB	Col(pHAD28)	IncFII	IncFII	-	-	IncFII	IncFII	IncI1-I(Alpha)	IncFII	Col(pHAD28)	-	IncX3	IncI(Gamma)	IncFIB(H89-PhagePlasmid)	IncFII	-
	¹ The strains IHE3034, CFT073, 55989, SCU-397, and K-12 do not harbour any plasmids.
	² Three plasmids from the strain 𝜒7122 and the plasmid from LF82 were not available for download.
	³ pLF82 information was extracted from Miquel et al. (2010) Table 2 and Supplemental Table S1.
	⁴ Small plasmid size, RAST annotation failed. Information obtained from Genbank and GC content calculator: https://jamiemcgowan.ie/bioinf/gc_content.html
